# Supplementary material for: N-Phenyl-6-(1H-pyrazol-1-yl)pyridazin-3-amine
Source: Acta Crystallogr Sect E Struct Rep Online. 2010 May 12;66(Pt 6):o1327. doi: 10.1107/S1600536810016697 (PMC2979482; doi:10.1107/S1600536810016697)
Supplement: Supplementary file 1 [file e-66-o1327-sup1.cif]

##############################################################################
###                                                                        ###
###        Electronic paper (Acta Crystallographica Section E)             ###
###                                                                        ###
##############################################################################
#                                                                            #
# This CIF contains the data in a paper accepted for publication in Acta     #
# Crystallographica Section E. It conforms to the requirements of Notes      #
# for Authors for Section E, and has been peer reviewed under the auspices   #
# of the IUCr Commission on Journals.                                        #
#                                                                            #
# Full details of the Crystallographic Information File format               #
# are given in the paper "The Crystallographic Information File (CIF):       #
# a New Standard Archive File for Crystallography" by S. R. Hall, F. H.      #
# Allen and I. D. Brown [Acta Cryst. (1991), A47, 655-685].                  #
#                                                                            #
# The current version of the core CIF dictionary is obtainable from          #
# ftp://ftp.iucr.org/pub/cif_core.dic. The current version number is 2.4.    #
#                                                                            #
# Software is freely available for graphical display of the structure(s) in  #
# this CIF.  For information consult the CIF home page http://www.iucr.org/  #
# cif/home.html                                                              #
#                                                                            #
# This file may be used for bona fide research purposes within the           #
# scientific community so long as proper attribution is given to the journal # 
# article from which it was obtained.                                        #
#                                                                            #
##############################################################################
                                             
data_global
_audit_creation_method     ?
_journal_date_recd_electronic     2010-04-25
_journal_date_accepted     2010-05-06
_journal_name_full     'Acta Crystallographica, Section E'
_journal_year     2010
_journal_volume     66
_journal_issue      6
_journal_page_first     o1327
_journal_page_last     o1327
_journal_paper_category     QO
_journal_coeditor_code     GK2271
_publ_contact_author
;
Muhammad Nawaz Tahir
University of Sargodha
Department of Physics
Sargodha
Pakistan
;
_publ_contact_author_email     'dmntahir_uos@yahoo.com'
_publ_contact_author_fax     '0092 48 32 22 121'
_publ_contact_author_phone     '0092 48 92 30 914'
_publ_section_title
;
<i>N</i>-Phenyl-6-(1<i>H</i>-pyrazol-1-yl)pyridazin-3-amine
;
loop_
    _publ_author_name
    _publ_author_address
    'Ather, Abdul Qayyum'
;
Department of Chemistry
Islamia University
Bahawalpur
Pakistan
Applied Chemistry Research Center
PCSIR Laboratories complex
Lahore 54600
Pakistan
;
    'Tahir, M. Nawaz'
;
Department of Physics
University of Sargodha
Sargodha
Pakistan
;
    'Misbahul Ain Khan'
;
Department of Chemistry
Islamia University
Bahawalpur
Pakistan
;
    'Athar, Muhammad Makshoof'
;
Institute of Chemistry
University of the Punjab
Lahore
Pakistan
;
data_I
_audit_creation_method     SHELXL-97
_chemical_name_systematic
;
<i>N</i>-Phenyl-6-(1<i>H</i>-pyrazol-1-yl)pyridazin-3-amine
;
_chemical_name_common     ?
_chemical_formula_moiety     'C13 H11 N5'
_chemical_formula_sum     'C13 H11 N5'
_chemical_formula_iupac     'C13 H11 N5'
_chemical_formula_weight     237.27
_chemical_melting_point     ?
_symmetry_cell_setting     orthorhombic
_symmetry_space_group_name_H-M     'P b c a'
_symmetry_space_group_name_Hall     '-P 2ac 2ab'
loop_
    _symmetry_equiv_pos_site_id
    _symmetry_equiv_pos_as_xyz
    1 x,y,z
    2 1/2-x,-y,1/2+z
    3 1/2+x,1/2-y,-z
    4 -x,1/2+y,1/2-z
    5 -x,-y,-z
    6 1/2+x,y,1/2-z
    7 1/2-x,1/2+y,z
    8 x,1/2-y,1/2+z
_cell_length_a     11.3533(7)
_cell_length_b     9.4214(5)
_cell_length_c     21.6603(14)
_cell_angle_alpha     90.00
_cell_angle_beta     90.00
_cell_angle_gamma     90.00
_cell_volume     2316.9(2)
_cell_formula_units_Z     8
_cell_measurement_reflns_used     2920
_cell_measurement_theta_min     2.60
_cell_measurement_theta_max     27.88
_cell_measurement_temperature     296(2)
_exptl_crystal_description     prismatic
_exptl_crystal_colour     'pale brown'
_exptl_crystal_size_max     0.30
_exptl_crystal_size_mid     0.22
_exptl_crystal_size_min     0.18
_exptl_crystal_density_diffrn     1.360
_exptl_crystal_density_meas     ?
_exptl_crystal_density_method     'not measured'
_exptl_crystal_F_000     992
_exptl_absorpt_coefficient_mu     0.088
_exptl_absorpt_correction_type     multi-scan
_exptl_absorpt_process_details     '(SADABS; Bruker, 2005)'
_exptl_absorpt_correction_T_min     0.982
_exptl_absorpt_correction_T_max     0.988
_exptl_special_details
;
 ?
;
_diffrn_ambient_temperature     296(2)
_diffrn_radiation_type     MoK\a
_diffrn_radiation_wavelength     0.71073
_diffrn_radiation_source     'fine-focus sealed tube'
_diffrn_radiation_monochromator     graphite
_diffrn_measurement_device_type     'Bruker Kappa APEXII CCD'
_diffrn_measurement_method     '\w scan'
_diffrn_detector_area_resol_mean     7.50
_diffrn_reflns_number     10085
_diffrn_reflns_av_R_equivalents     0.0446
_diffrn_reflns_av_sigmaI/netI     0.0481
_diffrn_reflns_theta_min     2.60
_diffrn_reflns_theta_max     27.88
_diffrn_reflns_theta_full     27.88
_diffrn_measured_fraction_theta_max     0.994
_diffrn_measured_fraction_theta_full     0.994
_diffrn_reflns_limit_h_min     -14
_diffrn_reflns_limit_h_max     14
_diffrn_reflns_limit_k_min     -12
_diffrn_reflns_limit_k_max     8
_diffrn_reflns_limit_l_min     -17
_diffrn_reflns_limit_l_max     28
_diffrn_standards_number     0
_diffrn_standards_interval_count     0
_diffrn_standards_interval_time     0
_diffrn_standards_decay_%     0
_refine_special_details
;
 Refinement of F^2^ against ALL reflections.  The weighted R-factor wR and
 goodness of fit S are based on F^2^, conventional R-factors R are based
 on F, with F set to zero for negative F^2^. The threshold expression of
 F^2^ > 2sigma(F^2^) is used only for calculating R-factors(gt) etc. and is
 not relevant to the choice of reflections for refinement.  R-factors based
 on F^2^ are statistically about twice as large as those based on F, and R-
 factors based on ALL data will be even larger.
;
_reflns_number_total     2754
_reflns_number_gt     1571
_reflns_threshold_expression     I>2sigma(I)
_refine_ls_structure_factor_coef     Fsqd
_refine_ls_matrix_type     full
_refine_ls_R_factor_all     0.1000
_refine_ls_R_factor_gt     0.0454
_refine_ls_wR_factor_gt     0.0975
_refine_ls_wR_factor_ref     0.1188
_refine_ls_goodness_of_fit_ref     0.993
_refine_ls_restrained_S_all     0.993
_refine_ls_number_reflns     2754
_refine_ls_number_parameters     163
_refine_ls_number_restraints     0
_refine_ls_hydrogen_treatment     constr
_refine_ls_weighting_scheme     calc
_refine_ls_weighting_details
         'calc w=1/[\s^2^(Fo^2^)+(0.0546P)^2^+0.0495P] where P=(Fo^2^+2Fc^2^)/3'
_atom_sites_solution_hydrogens     geom
_atom_sites_solution_primary     direct
_atom_sites_solution_secondary     difmap
_refine_ls_shift/su_max     0.000
_refine_ls_shift/su_mean     0.000
_refine_diff_density_max     0.126
_refine_diff_density_min     -0.149
_refine_ls_extinction_method     none
_refine_ls_extinction_coef     ?
loop_
    _atom_type_symbol
    _atom_type_description
    _atom_type_scat_dispersion_real
    _atom_type_scat_dispersion_imag
    _atom_type_scat_source
    'C' 'C' 0.0033 0.0016
                         'International Tables Vol C Tables 4.2.6.8 and 6.1.1.4'
    'H' 'H' 0.0000 0.0000
                         'International Tables Vol C Tables 4.2.6.8 and 6.1.1.4'
    'N' 'N' 0.0061 0.0033
                         'International Tables Vol C Tables 4.2.6.8 and 6.1.1.4'
_computing_data_collection     'APEX2 (Bruker, 2007)'
_computing_cell_refinement     'SAINT (Bruker, 2007)'
_computing_data_reduction     'SAINT (Bruker, 2007)'
_computing_structure_solution     'SHELXS97 (Sheldrick, 2008)'
_computing_structure_refinement     'SHELXL97 (Sheldrick, 2008)'
_computing_molecular_graphics
                  'ORTEP-3 for Windows (Farrugia, 1997) and PLATON (Spek, 2009)'
_computing_publication_material
;
WinGx (Farrugia, 1999) and PLATON (Spek, 2009)
;
loop_
    _atom_site_type_symbol
    _atom_site_label
    _atom_site_fract_x
    _atom_site_fract_y
    _atom_site_fract_z
    _atom_site_U_iso_or_equiv
    _atom_site_adp_type
    _atom_site_calc_flag
    _atom_site_refinement_flags
    _atom_site_occupancy
    _atom_site_disorder_assembly
    _atom_site_disorder_group
    C C1 0.22072(14) -0.09114(16) 0.11333(7) 0.0450(4) Uani d . 1 . .
    C C2 0.17051(16) -0.18861(17) 0.07303(8) 0.0588(5) Uani d . 1 . .
    H H2 0.0892 -0.2008 0.0729 0.071 Uiso calc R 1 . .
    C C3 0.23913(19) -0.2677(2) 0.03321(9) 0.0685(5) Uani d . 1 . .
    H H3 0.2040 -0.3327 0.0066 0.082 Uiso calc R 1 . .
    C C4 0.35859(18) -0.2505(2) 0.03286(9) 0.0676(5) Uani d . 1 . .
    H H4 0.4052 -0.3027 0.0059 0.081 Uiso calc R 1 . .
    C C5 0.40882(17) -0.1552(2) 0.07273(9) 0.0694(5) Uani d . 1 . .
    H H5 0.4902 -0.1440 0.0727 0.083 Uiso calc R 1 . .
    C C6 0.34133(15) -0.07516(18) 0.11315(9) 0.0579(5) Uani d . 1 . .
    H H6 0.3772 -0.0112 0.1399 0.069 Uiso calc R 1 . .
    C C7 0.15904(13) 0.08370(16) 0.19601(7) 0.0432(4) Uani d . 1 . .
    C C8 0.05780(14) 0.14252(16) 0.22366(8) 0.0499(4) Uani d . 1 . .
    H H8 -0.0169 0.1139 0.2113 0.060 Uiso calc R 1 . .
    C C9 0.07086(14) 0.24049(17) 0.26820(8) 0.0499(4) Uani d . 1 . .
    H H9 0.0066 0.2824 0.2876 0.060 Uiso calc R 1 . .
    C C10 0.18694(13) 0.27585(16) 0.28379(7) 0.0422(4) Uani d . 1 . .
    C C11 0.31668(15) 0.42876(18) 0.34775(9) 0.0561(5) Uani d . 1 . .
    H H11 0.3892 0.4055 0.3305 0.067 Uiso calc R 1 . .
    C C12 0.29780(17) 0.52176(19) 0.39459(9) 0.0608(5) Uani d . 1 . .
    H H12 0.3537 0.5748 0.4159 0.073 Uiso calc R 1 . .
    C C13 0.17754(17) 0.52036(18) 0.40374(8) 0.0596(5) Uani d . 1 . .
    H H13 0.1392 0.5750 0.4333 0.072 Uiso calc R 1 . .
    N N1 0.14245(11) -0.01684(14) 0.15110(6) 0.0493(4) Uani d . 1 . .
    H H1 0.0698 -0.0383 0.1450 0.059 Uiso calc R 1 . .
    N N2 0.26728(11) 0.12101(13) 0.21296(6) 0.0473(4) Uani d . 1 . .
    N N3 0.27965(11) 0.22007(14) 0.25801(6) 0.0468(3) Uani d . 1 . .
    N N4 0.21109(11) 0.37648(13) 0.33089(6) 0.0452(3) Uani d . 1 . .
    N N5 0.12287(12) 0.43206(15) 0.36555(7) 0.0558(4) Uani d . 1 . .
loop_
    _atom_site_aniso_label
    _atom_site_aniso_U_11
    _atom_site_aniso_U_22
    _atom_site_aniso_U_33
    _atom_site_aniso_U_12
    _atom_site_aniso_U_13
    _atom_site_aniso_U_23
    C1 0.0436(9) 0.0463(9) 0.0452(9) 0.0013(7) -0.0012(8) 0.0076(8)
    C2 0.0529(10) 0.0656(11) 0.0579(11) -0.0040(9) -0.0040(9) -0.0029(10)
    C3 0.0790(14) 0.0682(12) 0.0583(12) -0.0014(11) -0.0065(11) -0.0114(10)
    C4 0.0691(14) 0.0739(13) 0.0599(12) 0.0118(11) 0.0068(10) -0.0065(10)
    C5 0.0490(11) 0.0843(13) 0.0748(13) 0.0052(10) 0.0041(10) -0.0132(12)
    C6 0.0465(10) 0.0645(11) 0.0627(12) -0.0005(9) 0.0009(9) -0.0095(9)
    C7 0.0336(8) 0.0461(9) 0.0499(9) -0.0005(7) -0.0016(7) 0.0067(8)
    C8 0.0290(8) 0.0585(10) 0.0621(11) -0.0005(7) -0.0047(8) -0.0022(9)
    C9 0.0313(8) 0.0592(10) 0.0593(11) 0.0049(7) 0.0002(8) -0.0038(9)
    C10 0.0340(8) 0.0457(9) 0.0468(9) 0.0011(7) -0.0031(7) 0.0051(8)
    C11 0.0400(9) 0.0635(11) 0.0648(12) -0.0036(8) -0.0072(8) -0.0002(10)
    C12 0.0606(12) 0.0602(11) 0.0617(12) -0.0044(9) -0.0155(10) -0.0052(10)
    C13 0.0632(12) 0.0617(11) 0.0540(11) 0.0092(9) -0.0080(10) -0.0076(9)
    N1 0.0329(7) 0.0563(8) 0.0585(9) -0.0031(6) -0.0016(6) -0.0046(7)
    N2 0.0337(7) 0.0552(8) 0.0531(8) -0.0003(6) -0.0012(6) -0.0023(7)
    N3 0.0308(7) 0.0557(8) 0.0539(8) 0.0006(6) -0.0015(6) -0.0007(7)
    N4 0.0347(7) 0.0517(8) 0.0491(8) 0.0031(6) -0.0038(6) 0.0038(7)
    N5 0.0435(8) 0.0649(9) 0.0589(10) 0.0100(7) 0.0008(7) -0.0042(8)
_geom_special_details
;
 All esds (except the esd in the dihedral angle between two l.s. planes)
 are estimated using the full covariance matrix.  The cell esds are taken
 into account individually in the estimation of esds in distances, angles
 and torsion angles; correlations between esds in cell parameters are only
 used when they are defined by crystal symmetry.  An approximate (isotropic)
 treatment of cell esds is used for estimating esds involving l.s. planes.
;
loop_
    _geom_bond_atom_site_label_1
    _geom_bond_atom_site_label_2
    _geom_bond_site_symmetry_2
    _geom_bond_distance
    _geom_bond_publ_flag
    C1 C6 . 1.378(2) ?
    C1 C2 . 1.389(2) ?
    C1 N1 . 1.3961(19) ?
    C2 C3 . 1.381(2) ?
    C2 H2 . 0.9300 ?
    C3 C4 . 1.366(3) ?
    C3 H3 . 0.9300 ?
    C4 C5 . 1.370(2) ?
    C4 H4 . 0.9300 ?
    C5 C6 . 1.387(2) ?
    C5 H5 . 0.9300 ?
    C6 H6 . 0.9300 ?
    C7 N2 . 1.3300(18) ?
    C7 N1 . 1.371(2) ?
    C7 C8 . 1.410(2) ?
    C8 C9 . 1.343(2) ?
    C8 H8 . 0.9300 ?
    C9 C10 . 1.401(2) ?
    C9 H9 . 0.9300 ?
    C10 N3 . 1.3022(19) ?
    C10 N4 . 1.4194(19) ?
    C11 N4 . 1.3465(19) ?
    C11 C12 . 1.358(2) ?
    C11 H11 . 0.9300 ?
    C12 C13 . 1.380(3) ?
    C12 H12 . 0.9300 ?
    C13 N5 . 1.327(2) ?
    C13 H13 . 0.9300 ?
    N1 H1 . 0.8600 ?
    N2 N3 . 1.3574(17) ?
    N4 N5 . 1.3570(17) ?
loop_
    _geom_angle_atom_site_label_1
    _geom_angle_atom_site_label_2
    _geom_angle_atom_site_label_3
    _geom_angle_site_symmetry_1
    _geom_angle_site_symmetry_3
    _geom_angle
    _geom_angle_publ_flag
    C6 C1 C2 . . 118.58(16) ?
    C6 C1 N1 . . 125.41(15) ?
    C2 C1 N1 . . 116.01(15) ?
    C3 C2 C1 . . 121.18(18) ?
    C3 C2 H2 . . 119.4 ?
    C1 C2 H2 . . 119.4 ?
    C4 C3 C2 . . 119.97(18) ?
    C4 C3 H3 . . 120.0 ?
    C2 C3 H3 . . 120.0 ?
    C3 C4 C5 . . 119.20(18) ?
    C3 C4 H4 . . 120.4 ?
    C5 C4 H4 . . 120.4 ?
    C4 C5 C6 . . 121.63(18) ?
    C4 C5 H5 . . 119.2 ?
    C6 C5 H5 . . 119.2 ?
    C1 C6 C5 . . 119.44(17) ?
    C1 C6 H6 . . 120.3 ?
    C5 C6 H6 . . 120.3 ?
    N2 C7 N1 . . 120.37(14) ?
    N2 C7 C8 . . 122.16(15) ?
    N1 C7 C8 . . 117.46(14) ?
    C9 C8 C7 . . 119.03(15) ?
    C9 C8 H8 . . 120.5 ?
    C7 C8 H8 . . 120.5 ?
    C8 C9 C10 . . 116.13(15) ?
    C8 C9 H9 . . 121.9 ?
    C10 C9 H9 . . 121.9 ?
    N3 C10 C9 . . 124.14(15) ?
    N3 C10 N4 . . 114.93(13) ?
    C9 C10 N4 . . 120.92(14) ?
    N4 C11 C12 . . 107.35(16) ?
    N4 C11 H11 . . 126.3 ?
    C12 C11 H11 . . 126.3 ?
    C11 C12 C13 . . 104.92(16) ?
    C11 C12 H12 . . 127.5 ?
    C13 C12 H12 . . 127.5 ?
    N5 C13 C12 . . 112.29(16) ?
    N5 C13 H13 . . 123.9 ?
    C12 C13 H13 . . 123.9 ?
    C7 N1 C1 . . 132.45(13) ?
    C7 N1 H1 . . 113.8 ?
    C1 N1 H1 . . 113.8 ?
    C7 N2 N3 . . 118.41(13) ?
    C10 N3 N2 . . 120.13(13) ?
    C11 N4 N5 . . 111.46(14) ?
    C11 N4 C10 . . 127.68(14) ?
    N5 N4 C10 . . 120.86(13) ?
    C13 N5 N4 . . 103.98(14) ?
loop_
    _geom_torsion_atom_site_label_1
    _geom_torsion_atom_site_label_2
    _geom_torsion_atom_site_label_3
    _geom_torsion_atom_site_label_4
    _geom_torsion_site_symmetry_1
    _geom_torsion_site_symmetry_2
    _geom_torsion_site_symmetry_3
    _geom_torsion_site_symmetry_4
    _geom_torsion
    _geom_torsion_publ_flag
    C6 C1 C2 C3 . . . . -0.4(2) ?
    N1 C1 C2 C3 . . . . 179.63(15) ?
    C1 C2 C3 C4 . . . . -0.2(3) ?
    C2 C3 C4 C5 . . . . 0.6(3) ?
    C3 C4 C5 C6 . . . . -0.5(3) ?
    C2 C1 C6 C5 . . . . 0.5(3) ?
    N1 C1 C6 C5 . . . . -179.48(15) ?
    C4 C5 C6 C1 . . . . -0.1(3) ?
    N2 C7 C8 C9 . . . . 0.6(2) ?
    N1 C7 C8 C9 . . . . 179.46(14) ?
    C7 C8 C9 C10 . . . . -0.3(2) ?
    C8 C9 C10 N3 . . . . 0.0(2) ?
    C8 C9 C10 N4 . . . . -179.01(13) ?
    N4 C11 C12 C13 . . . . 0.03(19) ?
    C11 C12 C13 N5 . . . . 0.2(2) ?
    N2 C7 N1 C1 . . . . -4.1(3) ?
    C8 C7 N1 C1 . . . . 177.09(15) ?
    C6 C1 N1 C7 . . . . -1.0(3) ?
    C2 C1 N1 C7 . . . . 178.96(16) ?
    N1 C7 N2 N3 . . . . -179.41(13) ?
    C8 C7 N2 N3 . . . . -0.6(2) ?
    C9 C10 N3 N2 . . . . 0.0(2) ?
    N4 C10 N3 N2 . . . . 179.08(12) ?
    C7 N2 N3 C10 . . . . 0.3(2) ?
    C12 C11 N4 N5 . . . . -0.26(19) ?
    C12 C11 N4 C10 . . . . 179.96(14) ?
    N3 C10 N4 C11 . . . . 6.3(2) ?
    C9 C10 N4 C11 . . . . -174.63(16) ?
    N3 C10 N4 N5 . . . . -173.47(13) ?
    C9 C10 N4 N5 . . . . 5.6(2) ?
    C12 C13 N5 N4 . . . . -0.37(19) ?
    C11 N4 N5 C13 . . . . 0.39(18) ?
    C10 N4 N5 C13 . . . . -179.82(14) ?
loop_
    _geom_hbond_atom_site_label_D
    _geom_hbond_atom_site_label_H
    _geom_hbond_atom_site_label_A
    _geom_hbond_site_symmetry_A
    _geom_hbond_distance_DH
    _geom_hbond_distance_HA
    _geom_hbond_distance_DA
    _geom_hbond_angle_DHA
    _geom_hbond_publ_flag
    N1 H1 N5 4_545 0.86 2.22 3.071(2) 173 yes
    C6 H6 N2 . 0.93 2.37 2.966(3) 122 yes
    C8 H8 N3 6_455 0.93 2.60 3.265(2) 129 yes
