# Supplementary material for: N-Phenyl-6-(1H-pyrazol-1-yl)pyridazin-3-amine
Source: Acta Crystallogr Sect E Struct Rep Online. 2010 May 12;66(Pt 6):o1327. doi: 10.1107/S1600536810016697 (PMC2979482; doi:10.1107/S1600536810016697)
Supplement: Supplementary file 2 [file e-66-o1327-Isup2.hkl]

#
# h,k,l, Fc-squared, Fo-squared, sigma(Fo-squared) and status flag
#
data_I
_shelx_title ' AQA25 in Pbca'
_shelx_refln_list_code          4
_shelx_F_calc_maximum      170.47
_exptl_crystal_F_000       992.00
_reflns_d_resolution_high  0.7600
 
loop_
 _symmetry_equiv_pos_as_xyz
 'x, y, z'
 'x+1/2, -y+1/2, -z'
 '-x, y+1/2, -z+1/2'
 '-x+1/2, -y, z+1/2'
 '-x, -y, -z'
 '-x-1/2, y-1/2, z'
 'x, -y-1/2, z-1/2'
 'x-1/2, y, -z-1/2'
 
_cell_length_a    11.3533
_cell_length_b     9.4214
_cell_length_c    21.6603
_cell_angle_alpha  90.000
_cell_angle_beta   90.000
_cell_angle_gamma  90.000
 
_shelx_F_squared_multiplier     1.000
 
loop_
 _refln_index_h
 _refln_index_k
 _refln_index_l
 _refln_F_squared_calc
 _refln_F_squared_meas
 _refln_F_squared_sigma
 _refln_observed_status
   4   0   0     2035.58     2206.12     60.56 o
   6   0   0      528.16      575.48     17.20 o
   8   0   0      727.82      620.10     26.02 o
  10   0   0       97.92       78.05     14.17 o
  12   0   0        0.02       -9.25      9.83 o
  14   0   0      223.78      253.53     27.46 o
   2   1   0    14881.84    14343.15    181.32 o
   4   1   0     5711.07     6024.01     56.97 o
   6   1   0      948.75      963.21     16.70 o
   8   1   0      378.32      334.13     14.02 o
  10   1   0      784.02      764.35     23.74 o
  12   1   0       11.45       26.75      9.46 o
  14   1   0      152.83      265.38     29.49 o
   0   2   0       36.66       33.05      2.06 o
   2   2   0      628.92      617.02     10.76 o
   4   2   0     4689.73     4875.20     55.42 o
   6   2   0     3726.06     3780.32     56.47 o
   8   2   0      186.45      186.76     11.37 o
  10   2   0       31.38       42.83      8.82 o
  12   2   0       30.91       18.24      8.54 o
  14   2   0        2.56        8.82     10.70 o
   2   3   0      148.58      161.20      4.31 o
   4   3   0      147.25      147.00     12.16 o
   6   3   0      214.04      231.65      8.03 o
   8   3   0       13.29       19.93      4.94 o
  10   3   0      178.44      177.50     10.49 o
  12   3   0       36.07       51.12     11.18 o
  14   3   0       10.26        1.68     10.37 o
   0   4   0      796.05      720.99     10.84 o
   2   4   0      276.78      271.98      5.40 o
   4   4   0     1175.19     1203.22     17.85 o
   6   4   0      745.69      755.85     13.71 o
   8   4   0        9.36       11.19      7.61 o
  10   4   0        1.71       -8.35     15.76 o
  12   4   0        1.81       27.20     10.13 o
  14   4   0        5.17       -2.56     10.00 o
   2   5   0      262.53      258.55      6.19 o
   4   5   0       82.44       88.61      5.35 o
   6   5   0      786.50      838.57     22.71 o
   8   5   0      299.57      309.92     16.79 o
  10   5   0        9.06       12.75      8.56 o
  12   5   0        0.33        7.55      8.89 o
   0   6   0     2942.28     2989.69     38.01 o
   2   6   0     1183.75     1213.80     17.15 o
   4   6   0        3.49        5.03      3.50 o
   6   6   0        2.87       -5.67      5.67 o
   8   6   0       19.41        8.04      7.77 o
  10   6   0        9.37       19.45     15.47 o
  12   6   0        5.12       -2.75      8.93 o
   2   7   0      792.84      842.42     14.56 o
   4   7   0       72.14       79.68      6.36 o
   6   7   0       77.11       82.97     10.16 o
   8   7   0      384.64      410.28     19.49 o
  10   7   0      231.64      248.15     19.03 o
  12   7   0        0.06        4.48      9.28 o
   0   8   0      447.95      428.43     23.42 o
   2   8   0       63.56       59.39     14.02 o
   4   8   0      293.78      287.64     15.23 o
   6   8   0      295.66      312.67     16.93 o
   8   8   0        2.36       -8.38     13.59 o
  10   8   0        2.24       16.02      9.20 o
   2   9   0       13.08       11.56     10.99 o
   4   9   0       16.11       15.88      7.75 o
   6   9   0      323.03      330.40     18.45 o
   8   9   0      140.45      126.04     24.86 o
  10   9   0        6.74       30.35     20.24 o
   0  10   0        3.74       -7.23     10.70 o
   2  10   0      146.79      135.29     20.24 o
   4  10   0       13.29       18.50     15.03 o
   6  10   0       43.58       39.03     18.50 o
   8  10   0        5.85        2.60     17.06 o
   2  11   0      147.34      195.71     24.86 o
   4  11   0        2.47       -6.94     14.45 o
   6  11   0       39.26       41.63     20.53 o
   2  12   0        5.13       18.21     17.06 o
   1   1   1      823.68      839.07      9.52 o
   2   1   1      805.62      653.11      6.19 o
   3   1   1     1462.37     1344.09     11.52 o
   4   1   1        0.36       -1.73      1.73 o
   5   1   1        6.25        8.61      1.94 o
   6   1   1        0.83       -2.16      2.16 o
   7   1   1      221.31      192.59      5.86 o
   8   1   1      782.66      735.81     14.04 o
   9   1   1        6.24        1.34      4.17 o
  10   1   1      289.87      308.82     11.81 o
  11   1   1      154.48      142.54      9.38 o
  12   1   1       26.65       26.19      7.55 o
  13   1   1        2.54       10.95      6.37 o
  14   1   1       10.50       32.91     12.26 o
   0   2   1     1237.83     1142.91      8.78 o
   1   2   1      289.13      261.50      2.73 o
   2   2   1      850.61      819.92      9.57 o
   3   2   1      507.06      478.56      9.96 o
   4   2   1     1969.52     1959.22     16.84 o
   5   2   1      124.00      120.63      7.41 o
   6   2   1      708.41      742.05     12.37 o
   7   2   1       22.98       21.31      3.54 o
   8   2   1        5.70        2.81      3.24 o
   9   2   1       15.55       21.15      4.82 o
  10   2   1      666.94      673.53     15.42 o
  11   2   1       35.86       35.57      9.97 o
  12   2   1       45.08       47.29      6.91 o
  13   2   1       20.45       12.26      8.08 o
  14   2   1        2.91       -8.24      8.27 o
   1   3   1      300.57      278.52      3.21 o
   2   3   1      650.22      616.33      5.55 o
   3   3   1       47.96       48.87      2.83 o
   4   3   1     3092.48     3251.95     45.40 o
   5   3   1     1079.41     1135.60     12.21 o
   6   3   1      331.56      340.86      6.52 o
   7   3   1      182.28      197.75      6.39 o
   8   3   1      645.13      637.92     13.57 o
   9   3   1       12.75        9.00      4.32 o
  10   3   1      356.66      329.38     11.75 o
  11   3   1        4.10        3.17      4.39 o
  12   3   1        1.48       -5.38      5.76 o
  13   3   1       13.18       18.98      7.56 o
  14   3   1       27.63       16.11      7.99 o
   0   4   1     1752.81     1641.67     13.49 o
   1   4   1      139.83      126.70      2.55 o
   2   4   1       81.16       82.27      2.28 o
   3   4   1     1109.77     1093.56     10.30 o
   4   4   1        0.01        0.19      2.27 o
   5   4   1      171.35      177.14      5.69 o
   6   4   1      335.10      339.46      7.74 o
   7   4   1       12.74        9.22      3.19 o
   8   4   1       76.22       79.36      4.23 o
   9   4   1       17.96       20.51      3.96 o
  10   4   1       19.26       23.84      5.05 o
  11   4   1        4.10        2.13      5.99 o
  12   4   1       99.14      115.62     10.45 o
  13   4   1       23.59       18.48      7.52 o
  14   4   1       39.73       39.81      9.20 o
   1   5   1      119.18      122.93      2.93 o
   2   5   1        9.35        7.94      1.61 o
   3   5   1      277.91      294.91      4.88 o
   4   5   1      173.45      176.74      5.21 o
   5   5   1        0.22        1.65      2.70 o
   6   5   1      201.92      192.43      5.43 o
   7   5   1      399.22      410.28      8.64 o
   8   5   1        0.48        1.74      3.46 o
   9   5   1      422.31      419.20     13.74 o
  10   5   1       83.38       67.36      8.00 o
  11   5   1       49.40       40.69      7.57 o
  12   5   1       31.92       54.26      8.39 o
  13   5   1        2.13        8.64      7.25 o
   0   6   1      199.23      199.84      9.32 o
   1   6   1      339.40      351.72      5.01 o
   2   6   1      150.46      164.48      4.10 o
   3   6   1       32.44       37.65      2.89 o
   4   6   1      270.55      268.90      6.30 o
   5   6   1       51.81       52.45      4.27 o
   6   6   1       91.81       94.23      4.06 o
   7   6   1      116.63      112.73      8.07 o
   8   6   1        9.97        9.45      5.53 o
   9   6   1        6.76       14.82      7.93 o
  10   6   1      151.13      151.46     10.55 o
  11   6   1        0.38       -4.36      6.51 o
  12   6   1       31.10       24.29      7.62 o
  13   6   1        4.46        2.13      7.19 o
   1   7   1       13.71       11.99      2.62 o
   2   7   1       64.51       71.08      6.53 o
   3   7   1        4.77        3.83      2.59 o
   4   7   1       24.10       27.71      3.29 o
   5   7   1       29.81       34.26      5.16 o
   6   7   1       13.17       13.49      4.94 o
   7   7   1       24.19       19.40      5.72 o
   8   7   1        3.78        2.88      5.23 o
   9   7   1       57.95       58.29      8.39 o
  10   7   1       27.35       20.27      7.11 o
  11   7   1        0.64        7.55      6.18 o
  12   7   1        2.75       -4.29      6.71 o
   0   8   1        9.65        5.45      6.23 o
   1   8   1      201.72      211.01      9.24 o
   2   8   1        4.91        4.39      4.37 o
   3   8   1        2.11       -3.81      3.81 o
   4   8   1       13.64        9.98      4.85 o
   5   8   1       27.26       22.68      7.19 o
   6   8   1       20.46       21.27      6.09 o
   7   8   1        2.52        6.18      5.32 o
   8   8   1      114.00      137.25      9.84 o
   9   8   1        4.68        3.38      5.87 o
  10   8   1       46.63       36.42      7.59 o
  11   8   1        0.22        7.11      8.44 o
   1   9   1       10.04        2.39      5.71 o
   2   9   1        5.56       -5.00      5.39 o
   3   9   1       29.53       39.24      7.86 o
   4   9   1      223.60      259.69     11.26 o
   5   9   1       15.35       17.08      5.77 o
   6   9   1      260.74      293.84     12.88 o
   7   9   1        2.28        3.10      7.32 o
   8   9   1       54.28       55.25     10.14 o
   9   9   1        0.94       -6.34     10.61 o
  10   9   1        3.04       -8.61     11.84 o
   0  10   1      103.71      123.15     17.35 o
   1  10   1        1.91       12.43      8.58 o
   2  10   1       14.13       19.42      9.38 o
   3  10   1       31.88       40.46      9.95 o
   4  10   1       41.13       40.71     11.31 o
   5  10   1       33.60       47.62     15.90 o
   6  10   1       79.10       79.24     14.65 o
   7  10   1        3.94       -9.53     11.03 o
   8  10   1        0.73      -12.43     12.43 o
   1  11   1        2.67       -0.80      9.11 o
   2  11   1       46.49       37.16     11.65 o
   3  11   1        6.01       -0.59      9.79 o
   4  11   1      216.78      181.84     26.02 o
   5  11   1        0.33      -10.49     10.49 o
   6  11   1       19.75       15.21     12.67 o
   1  12   1       58.71       72.27     18.79 o
   2  12   1        8.43       -7.53     10.72 o
   3  12   1        7.35       -3.13     10.92 o
   1   0   2      797.99      727.58      9.35 o
   2   0   2      622.67      639.88      8.27 o
   3   0   2     2052.28     1880.70     20.05 o
   4   0   2     3340.64     3205.90     32.63 o
   5   0   2        8.28       13.26      2.88 o
   6   0   2      411.69      396.39      9.12 o
   7   0   2      423.22      455.07     12.18 o
   8   0   2      776.60      763.61     20.73 o
   9   0   2     1446.27     1368.32     30.74 o
  10   0   2       28.97       33.46      8.48 o
  11   0   2     1170.02     1067.41     29.54 o
  12   0   2       42.82       57.70     10.53 o
  13   0   2        8.07        3.00      8.99 o
  14   0   2      128.72      151.19     23.42 o
   2   1   2     1353.68     1254.14     13.92 o
   3   1   2     1037.42     1030.63     10.81 o
   4   1   2      193.41      200.64      4.70 o
   5   1   2     1464.06     1569.84     14.60 o
   6   1   2      798.25      899.59     11.17 o
   7   1   2      558.90      625.55      9.65 o
   8   1   2      279.49      246.31      8.59 o
   9   1   2      324.42      294.70     10.35 o
  10   1   2      995.46      969.55     18.90 o
  11   1   2       58.47       58.01      7.29 o
  12   1   2       12.05       18.21      6.27 o
  13   1   2        1.82        4.07      6.59 o
  14   1   2      101.84      100.17     17.68 o
   0   2   2       27.76       36.87      2.12 o
   1   2   2     3162.55     3017.67     17.64 o
   2   2   2       59.32       63.76      2.96 o
   3   2   2      204.25      214.48      6.88 o
   4   2   2     1847.80     1827.27     14.51 o
   5   2   2        1.86        0.95      1.80 o
   6   2   2      260.41      258.67      5.75 o
   7   2   2       23.95       23.03      2.89 o
   8   2   2     1083.08     1060.73     14.89 o
   9   2   2      266.80      256.12      8.37 o
  10   2   2      218.69      216.54     10.15 o
  11   2   2      119.65      115.09      7.61 o
  12   2   2       20.85       17.01      6.21 o
  13   2   2       32.96       28.78      8.94 o
  14   2   2       25.95       26.84      9.76 o
   1   3   2      228.30      191.62      2.73 o
   2   3   2       22.01       22.86      1.59 o
   3   3   2       46.69       45.77      2.80 o
   4   3   2      276.74      277.03      7.93 o
   5   3   2      120.09      125.97      8.99 o
   6   3   2      185.24      192.45      7.79 o
   7   3   2      294.91      303.55      7.78 o
   8   3   2       50.65       51.30      6.46 o
   9   3   2     1964.42     1808.55     24.20 o
  10   3   2      246.36      235.12      9.09 o
  11   3   2      643.45      602.95     16.40 o
  12   3   2       60.34       48.80      9.61 o
  13   3   2        0.35       10.87      6.95 o
  14   3   2        0.49        3.39      7.31 o
   0   4   2     1395.92     1376.85     15.60 o
   1   4   2      421.42      412.54      4.29 o
   2   4   2     1179.36     1207.50      9.18 o
   3   4   2      209.56      224.75      5.37 o
   4   4   2      358.77      401.81      9.40 o
   5   4   2      358.68      347.10      9.51 o
   6   4   2        2.28        2.47      2.90 o
   7   4   2      137.04      142.01      6.36 o
   8   4   2      153.83      166.74      7.45 o
   9   4   2      217.10      217.12      8.94 o
  10   4   2      218.62      210.44      9.31 o
  11   4   2       34.98       31.76      7.17 o
  12   4   2        3.61       21.07      7.09 o
  13   4   2       39.03       33.83      8.07 o
  14   4   2        5.19        2.64      7.71 o
   1   5   2      292.36      304.34      4.23 o
   2   5   2        3.86        1.95      1.62 o
   3   5   2      409.61      403.68      6.37 o
   4   5   2       91.38      105.63      5.09 o
   5   5   2      901.92      915.78     13.63 o
   6   5   2        4.50        6.57      2.82 o
   7   5   2       14.20       18.54      3.60 o
   8   5   2       56.03       63.65      5.23 o
   9   5   2       91.23      111.53      8.79 o
  10   5   2       72.37       76.38      8.43 o
  11   5   2       21.50       15.46      6.70 o
  12   5   2       23.18        2.98      6.79 o
  13   5   2        2.02       13.11      7.73 o
   0   6   2      718.67      717.45     12.55 o
   1   6   2       22.50       30.51      3.28 o
   2   6   2       57.97       61.67      2.95 o
   3   6   2     1120.77     1153.56     13.75 o
   4   6   2       12.15       20.01      2.94 o
   5   6   2       32.15       27.13      3.82 o
   6   6   2       23.61       26.43      3.98 o
   7   6   2       57.92       59.52      4.71 o
   8   6   2      219.79      221.75     15.89 o
   9   6   2        5.17        4.39      5.49 o
  10   6   2       58.46       47.00      7.51 o
  11   6   2       14.13        9.44      6.57 o
  12   6   2       46.89       68.06     10.10 o
  13   6   2        0.26        2.01      7.47 o
   1   7   2       24.16       28.26      3.30 o
   2   7   2       26.70       29.74      3.01 o
   3   7   2       41.96       46.57      3.83 o
   4   7   2       45.06       56.13      3.81 o
   5   7   2       62.81       72.56      8.64 o
   6   7   2       21.35       23.56      5.33 o
   7   7   2      429.42      451.73     13.53 o
   8   7   2       12.27       18.19      5.81 o
   9   7   2      113.02      109.99      9.38 o
  10   7   2       37.75       46.42      7.80 o
  11   7   2        0.44       -0.91      5.98 o
  12   7   2        0.12        3.76      7.13 o
   0   8   2      227.48      218.57     12.13 o
   1   8   2       14.51       14.31      5.10 o
   2   8   2        1.23       -2.60      2.96 o
   3   8   2       75.01       70.90      8.26 o
   4   8   2       57.16       66.56      6.43 o
   5   8   2        0.04       -0.59      4.62 o
   6   8   2       84.77       79.54      7.63 o
   7   8   2      119.63      124.76      9.28 o
   8   8   2       40.13       45.18      7.15 o
   9   8   2       62.64       73.25      8.50 o
  10   8   2        0.17        5.93      7.77 o
  11   8   2        1.96        4.97      8.25 o
   1   9   2        1.68        4.65      4.66 o
   2   9   2        8.77        6.28      5.95 o
   3   9   2       67.86       68.86      6.74 o
   4   9   2       96.69      108.28      8.04 o
   5   9   2       35.67       26.22     14.33 o
   6   9   2       81.64       90.17     11.58 o
   7   9   2       10.54        8.42      7.61 o
   8   9   2       22.59       14.65      8.11 o
   9   9   2       13.93       19.23      9.16 o
  10   9   2       11.74        6.95     12.46 o
   0  10   2        1.39      -10.12     10.12 o
   1  10   2       38.70       36.95      7.72 o
   2  10   2       39.43       48.84      8.33 o
   3  10   2        9.45        4.05      6.83 o
   4  10   2        0.23        2.78      6.98 o
   5  10   2        8.28        6.35      7.48 o
   6  10   2        5.55        7.85     11.31 o
   7  10   2        0.10       -1.87     11.24 o
   8  10   2       38.26       44.79     14.51 o
   1  11   2       20.29       14.74     13.88 o
   2  11   2        0.69       -8.81      8.81 o
   3  11   2       70.29       72.19     13.49 o
   4  11   2        7.27       14.17     11.45 o
   5  11   2       35.12       14.17     11.84 o
   6  11   2        3.58       -0.62     11.72 o
   1  12   2       35.35       61.58     17.63 o
   2  12   2       23.49       15.32     15.61 o
   3  12   2        6.15       -5.00     10.53 o
   1   1   3     4678.75     4584.96     34.53 o
   2   1   3     2659.61     2664.27     20.21 o
   3   1   3     1760.17     1653.94     13.97 o
   4   1   3     2052.91     2199.55     17.08 o
   5   1   3      202.09      190.04      4.74 o
   6   1   3     1732.06     1911.52     27.28 o
   7   1   3      197.37      195.86      9.73 o
   8   1   3      807.86      788.31     19.89 o
   9   1   3       53.10       48.59      5.79 o
  10   1   3      359.43      354.27     12.33 o
  11   1   3      298.11      271.27     14.98 o
  12   1   3        5.96        1.16      5.59 o
  13   1   3       18.35       16.75      9.76 o
  14   1   3        2.04        0.21      8.64 o
   1   2   3     9145.93     9138.80     55.31 o
   2   2   3      776.01      760.00      7.81 o
   3   2   3       25.16       15.33      2.45 o
   4   2   3       17.36       10.98      2.33 o
   5   2   3        1.56        2.65      1.83 o
   6   2   3      389.01      395.74      6.89 o
   7   2   3       20.35       19.44      2.85 o
   8   2   3        0.15       -0.95      2.91 o
   9   2   3       54.43       48.62      5.51 o
  10   2   3      154.52      155.17      9.63 o
  11   2   3       11.42       13.72      5.09 o
  12   2   3       20.59        8.87      6.90 o
  13   2   3        2.89        9.30     13.89 o
  14   2   3       18.51       41.53     10.64 o
   1   3   3        0.29       -1.06      1.18 o
   2   3   3       51.02       49.79      1.85 o
   3   3   3       67.63       60.14      2.93 o
   4   3   3     4488.88     4730.31     57.13 o
   5   3   3      873.82      926.13     14.74 o
   6   3   3       44.19       48.15      4.75 o
   7   3   3     1042.27     1052.57     14.24 o
   8   3   3       32.20       34.81      4.61 o
   9   3   3       12.54       14.35      4.52 o
  10   3   3       17.19       21.47      4.82 o
  11   3   3       58.49       76.25      8.55 o
  12   3   3        3.56       -1.26      7.14 o
  13   3   3       40.28       53.72     10.50 o
  14   3   3       43.15       73.32     10.13 o
   0   4   3       42.59       39.17      2.45 o
   1   4   3      267.65      249.40      3.35 o
   2   4   3      149.35      160.86      4.08 o
   3   4   3        9.74       14.50      2.30 o
   4   4   3       76.42       71.21      4.95 o
   5   4   3       68.81       77.38      5.55 o
   6   4   3      222.83      253.10      7.48 o
   7   4   3       39.14       30.99      4.10 o
   8   4   3      202.89      192.89      8.10 o
   9   4   3        7.42       12.88      4.44 o
  10   4   3       33.93       32.65      5.52 o
  11   4   3        0.73        1.21      5.76 o
  12   4   3        0.00        0.54      7.90 o
  13   4   3        8.15       13.58      7.28 o
  14   4   3        2.02       -6.49      6.49 o
   1   5   3        0.52        0.61      1.33 o
   2   5   3     1051.54     1089.23      9.95 o
   3   5   3       43.08       45.15      3.34 o
   4   5   3      485.59      546.61     16.03 o
   5   5   3        0.13       -0.77      2.88 o
   6   5   3       14.39       12.99      4.36 o
   7   5   3      115.96      118.40      6.22 o
   8   5   3      151.71      160.07      7.43 o
   9   5   3       31.29       27.27      5.01 o
  10   5   3       29.77       21.20      6.55 o
  11   5   3        1.03        2.62      6.31 o
  12   5   3        3.15        1.48      6.42 o
  13   5   3        0.02        4.35      7.34 o
   0   6   3      375.84      373.84      8.80 o
   1   6   3      943.95      948.19     10.30 o
   2   6   3       60.69       63.12      2.90 o
   3   6   3      209.18      206.61      5.66 o
   4   6   3      257.87      245.78      7.36 o
   5   6   3      291.75      301.94      8.47 o
   6   6   3       29.56       28.48      5.28 o
   7   6   3       32.31       36.11      5.72 o
   8   6   3       45.98       53.65      5.14 o
   9   6   3        7.93        3.52      5.44 o
  10   6   3        3.10       14.14      6.07 o
  11   6   3        8.04        1.79      6.11 o
  12   6   3        1.66        4.99      7.05 o
   1   7   3       24.52       21.20      3.04 o
   2   7   3       26.79       29.65      2.72 o
   3   7   3        0.00        3.08      2.94 o
   4   7   3        6.34        4.23      2.61 o
   5   7   3        0.80       -2.00      3.37 o
   6   7   3      373.47      373.32     13.69 o
   7   7   3        2.06       -0.21      4.85 o
   8   7   3       80.61       71.40     10.06 o
   9   7   3       67.21       74.34      8.19 o
  10   7   3       13.88        7.60      5.96 o
  11   7   3        2.34       -4.02      6.21 o
  12   7   3        6.87        6.23      9.04 o
   0   8   3      285.51      281.98     10.44 o
   1   8   3      101.46       92.62      5.06 o
   2   8   3      411.20      428.50     15.42 o
   3   8   3        9.22        8.96      4.84 o
   4   8   3       51.24       51.19      9.47 o
   5   8   3      282.57      290.10     10.99 o
   6   8   3        5.98       15.11      5.34 o
   7   8   3       48.93       66.62      7.46 o
   8   8   3        0.03       -0.61      5.43 o
   9   8   3        0.03       -4.38      7.36 o
  10   8   3        1.66        6.07      7.82 o
  11   8   3        0.10       -8.07      8.07 o
   1   9   3        6.45        2.46      4.75 o
   2   9   3       95.49       93.88     10.03 o
   3   9   3       95.05      107.88     10.24 o
   4   9   3       94.24       88.89     10.19 o
   5   9   3      106.03      115.43     12.49 o
   6   9   3       42.06       31.80      8.52 o
   7   9   3        5.82       14.30      7.79 o
   8   9   3       51.40       47.94     10.15 o
   9   9   3        0.00       -6.15      7.67 o
  10   9   3       32.54       47.96     15.64 o
   0  10   3      134.62      135.01     18.21 o
   1  10   3        6.73        6.20     11.13 o
   2  10   3       75.87       68.93     11.02 o
   3  10   3       50.17       50.66      8.92 o
   4  10   3       43.04       46.91     17.46 o
   5  10   3       78.37       94.28     18.48 o
   6  10   3      143.29      140.72     13.04 o
   7  10   3        1.22        3.37     17.49 o
   8  10   3       18.60       28.45     13.38 o
   1  11   3        0.36       20.81     13.30 o
   2  11   3        0.00       -9.83     13.59 o
   3  11   3        0.08       -3.39     10.20 o
   4  11   3       37.02       31.67     12.24 o
   5  11   3        5.32        5.73     17.06 o
   6  11   3        0.93      -10.55     10.55 o
   2  12   3        7.10        8.67     14.74 o
   3  12   3        4.01       12.14     15.61 o
   0   0   4     4822.91     4405.49     57.03 o
   1   0   4     9071.82     8639.25     76.83 o
   2   0   4     3158.93     3053.37     42.31 o
   3   0   4       11.02       10.59      2.44 o
   4   0   4     9108.28     9165.69     98.08 o
   5   0   4       62.12       69.02      4.39 o
   6   0   4     4876.05     5087.11     59.74 o
   7   0   4        0.32       -5.62      6.07 o
   8   0   4       56.64       44.74      7.44 o
   9   0   4      911.34      860.41     23.89 o
  10   0   4      174.49      152.35     17.35 o
  11   0   4      234.27      263.46     16.93 o
  12   0   4       43.15       26.80      9.50 o
  13   0   4       21.76        9.52      9.55 o
  14   0   4       12.19       -0.32     10.41 o
   1   1   4     1143.01     1082.05      8.87 o
   2   1   4     1844.68     1720.49     14.56 o
   3   1   4      146.45      131.34      6.74 o
   4   1   4     1364.21     1460.14     12.62 o
   5   1   4       82.15       77.08      3.44 o
   6   1   4        3.08       -1.60      2.40 o
   7   1   4      183.68      156.09      7.84 o
   8   1   4      619.10      557.79     11.02 o
   9   1   4      322.11      328.07     12.48 o
  10   1   4      914.07      884.36     18.21 o
  11   1   4        3.05       -4.81      4.81 o
  12   1   4        5.73        6.43      5.29 o
  13   1   4        0.40        2.07      6.36 o
  14   1   4       68.53       93.98     18.27 o
   1   2   4    21507.88    20610.83    148.84 o
   2   2   4    11179.41    11072.39     76.46 o
   3   2   4        3.20        4.08      2.11 o
   4   2   4      451.96      497.23      9.48 o
   5   2   4      793.92      828.79     11.32 o
   6   2   4      117.86      129.47      4.60 o
   7   2   4      151.98      140.37      5.10 o
   8   2   4       80.01       84.42      4.65 o
   9   2   4        0.02        2.04      3.39 o
  10   2   4        5.90        2.79      4.64 o
  11   2   4       74.99       65.83      6.58 o
  12   2   4       37.31       42.31      7.78 o
  13   2   4        1.26        7.47      6.64 o
  14   2   4       91.21      103.82     12.90 o
   1   3   4      708.41      654.00      6.24 o
   2   3   4     2557.78     2616.16     18.59 o
   3   3   4       77.16       97.19      4.85 o
   4   3   4      258.03      297.21     10.20 o
   5   3   4       14.42        8.85      4.24 o
   6   3   4     1063.93     1046.43     25.33 o
   7   3   4      221.34      243.43      9.17 o
   8   3   4      126.37      131.41      7.88 o
   9   3   4      613.98      592.15     11.84 o
  10   3   4       45.82       38.71      5.17 o
  11   3   4      110.39      108.89      9.97 o
  12   3   4        5.45        2.55      6.02 o
  13   3   4        6.17        5.41      8.07 o
  14   3   4        9.27        6.35      9.33 o
   0   4   4      879.38      909.49     10.56 o
   1   4   4       57.73       61.51      2.34 o
   2   4   4      476.49      513.22      5.82 o
   3   4   4       28.55       29.93      3.34 o
   4   4   4      185.81      173.58      6.90 o
   5   4   4      321.82      308.95      9.18 o
   6   4   4      240.46      241.58      8.74 o
   7   4   4       11.96       13.10      3.75 o
   8   4   4        8.17       11.85      4.63 o
   9   4   4      106.32       99.59      7.70 o
  10   4   4      135.92      134.91      8.19 o
  11   4   4      202.94      198.17     11.99 o
  12   4   4        0.25       -4.44      5.90 o
  13   4   4        4.82       -4.12      6.39 o
   1   5   4      169.11      199.99      3.97 o
   2   5   4      121.32      124.15      3.53 o
   3   5   4        3.06        0.17      1.97 o
   4   5   4       90.42      108.00      5.36 o
   5   5   4      199.75      216.08      8.35 o
   6   5   4       35.79       42.82      5.24 o
   7   5   4      309.51      307.86     11.22 o
   8   5   4        0.48       -2.49      3.95 o
   9   5   4      332.83      309.97     10.71 o
  10   5   4      117.41      134.89     18.66 o
  11   5   4        0.27        1.21      6.02 o
  12   5   4       10.31       22.93      7.34 o
  13   5   4        6.84       16.41      7.74 o
   0   6   4      253.33      268.16     10.88 o
   1   6   4      576.49      584.31      7.58 o
   2   6   4       30.11       29.38      2.56 o
   3   6   4       33.74       45.10      2.63 o
   4   6   4        0.50        0.87      2.90 o
   5   6   4       15.19       10.78      3.66 o
   6   6   4        0.01       -2.15      3.34 o
   7   6   4        8.57       10.07      4.02 o
   8   6   4        9.98       11.24      4.27 o
   9   6   4        0.24        8.50      5.65 o
  10   6   4        3.09        8.13      5.91 o
  11   6   4        5.21        3.66      6.03 o
  12   6   4       17.53       10.16      7.10 o
   1   7   4        4.55        0.81      2.46 o
   2   7   4       23.95       25.12      3.38 o
   3   7   4       36.02       35.85      4.08 o
   4   7   4       41.26       44.97      5.11 o
   5   7   4       90.78       97.38     11.17 o
   6   7   4        2.02       -2.80      4.46 o
   7   7   4       97.24       98.21     11.29 o
   8   7   4        7.48        8.89      5.49 o
   9   7   4        7.99       -0.08      5.63 o
  10   7   4       14.64        2.20      6.22 o
  11   7   4        0.90       10.18      8.72 o
  12   7   4        0.08       11.98     13.25 o
   0   8   4      613.30      615.12     15.45 o
   1   8   4       21.46       25.67      3.52 o
   2   8   4        4.79        0.21      5.61 o
   3   8   4        0.00       -1.11      4.84 o
   4   8   4        9.70       10.94      6.76 o
   5   8   4       10.84        5.18      8.60 o
   6   8   4       26.13       25.26      5.68 o
   7   8   4        5.13       -3.92      6.70 o
   8   8   4        0.39        1.09      7.19 o
   9   8   4        6.00        9.91      8.08 o
  10   8   4       18.14       32.59      9.62 o
  11   8   4        6.98        1.46      8.79 o
   1   9   4      117.47      117.63      9.37 o
   2   9   4      103.10      122.82      8.30 o
   3   9   4      373.61      364.44     15.65 o
   4   9   4      109.64      123.95     11.32 o
   5   9   4       44.56       56.41      9.10 o
   6   9   4       97.20      105.24     11.36 o
   7   9   4        8.26        8.66      7.25 o
   8   9   4       71.14       89.49     11.32 o
   9   9   4        8.27       13.88      9.02 o
  10   9   4       16.94        2.87     25.56 o
   0  10   4       97.00       85.57     15.90 o
   1  10   4       17.88        7.50      6.36 o
   2  10   4        0.32       -2.89      6.37 o
   3  10   4        8.61        7.91      7.15 o
   4  10   4        0.00        3.08      7.30 o
   5  10   4       18.61       18.04      8.39 o
   6  10   4        4.60       -2.30     12.60 o
   7  10   4        2.88        9.05      8.40 o
   8  10   4        6.80       -1.44     15.61 o
   1  11   4        0.47       -7.81     11.85 o
   2  11   4        1.50        2.39      8.33 o
   3  11   4       17.10       -7.99     15.76 o
   4  11   4        0.02       -8.96      9.81 o
   5  11   4       28.21       48.25     21.54 o
   6  11   4       58.34       62.44     15.02 o
   2  12   4       15.98       11.56     15.32 o
   3  12   4        0.83       -0.29     15.32 o
   1   1   5     1351.36     1234.41     10.44 o
   2   1   5      628.90      534.97      7.24 o
   3   1   5       65.01       65.90      2.90 o
   4   1   5      922.53      984.99     10.73 o
   5   1   5       13.44       13.80      2.33 o
   6   1   5       22.38       17.86      2.82 o
   7   1   5       25.28       26.82      3.30 o
   8   1   5        6.39        2.80      3.17 o
   9   1   5      318.72      292.03      9.89 o
  10   1   5       11.34       14.40      5.07 o
  11   1   5       21.93       22.63      5.62 o
  12   1   5        0.80        0.12      5.19 o
  13   1   5        2.59       -3.00      6.49 o
  14   1   5       35.36       48.01     10.44 o
   0   2   5    16863.14    15770.90    191.71 o
   1   2   5    29058.39    27945.06    388.56 o
   2   2   5     4281.20     4196.90     31.92 o
   3   2   5     1357.19     1388.83     12.48 o
   4   2   5      382.72      379.71      7.46 o
   5   2   5      126.33      116.69      4.82 o
   6   2   5       67.62       88.90      4.53 o
   7   2   5      222.59      230.26      6.39 o
   8   2   5        0.32       -1.55      2.83 o
   9   2   5       25.69       31.88      4.15 o
  10   2   5       14.91       21.01      6.51 o
  11   2   5      148.67      146.65      8.54 o
  12   2   5      170.50      192.63     14.29 o
  13   2   5        0.11        5.18      6.70 o
  14   2   5       42.42       38.84     10.72 o
   1   3   5      929.83      908.34      9.38 o
   2   3   5     1092.12     1129.77     10.29 o
   3   3   5       90.64      102.86      3.81 o
   4   3   5      230.80      237.97     12.05 o
   5   3   5      111.63       96.30     10.02 o
   6   3   5        8.37       27.74      4.59 o
   7   3   5       12.84        7.14      4.12 o
   8   3   5      514.71      486.45     18.21 o
   9   3   5       60.19       56.81      6.82 o
  10   3   5       76.94       87.51      8.51 o
  11   3   5       33.54       33.59      6.72 o
  12   3   5       30.87       23.66      6.94 o
  13   3   5       16.08       26.89      9.17 o
  14   3   5       32.70       39.13     11.18 o
   0   4   5     4294.51     4195.96     38.53 o
   1   4   5      730.41      775.52      8.69 o
   2   4   5       93.64      101.25      4.62 o
   3   4   5      721.04      765.39      9.96 o
   4   4   5     2112.39     2134.67     26.22 o
   5   4   5       82.24       76.83      6.76 o
   6   4   5      622.66      643.67     17.16 o
   7   4   5       76.45       73.42      6.25 o
   8   4   5        0.58        5.74      4.67 o
   9   4   5       24.02       30.40      6.84 o
  10   4   5       17.63       13.05      5.68 o
  11   4   5       31.65       46.86      7.33 o
  12   4   5        4.74        7.08      6.53 o
  13   4   5        1.88       -2.63      6.74 o
   1   5   5       92.26       91.07      3.69 o
   2   5   5      421.96      432.24     12.15 o
   3   5   5       60.09       67.27      3.23 o
   4   5   5      123.36      122.25      5.92 o
   5   5   5       39.64       43.63      4.89 o
   6   5   5        3.67       -0.22      4.13 o
   7   5   5      514.26      476.61     11.80 o
   8   5   5       39.12       38.04      6.87 o
   9   5   5      637.75      615.20     14.37 o
  10   5   5      175.85      194.95     11.74 o
  11   5   5       28.85       19.63      6.84 o
  12   5   5       24.03       21.32      8.58 o
  13   5   5       14.87       19.64      7.89 o
   0   6   5       81.64       76.25      5.30 o
   1   6   5        0.94        0.06      2.23 o
   2   6   5        0.18       -2.03      2.29 o
   3   6   5        0.63       -1.49      2.17 o
   4   6   5      127.61      127.56      7.91 o
   5   6   5      618.03      621.38     18.48 o
   6   6   5        7.10       10.40      4.39 o
   7   6   5      333.81      371.19     14.34 o
   8   6   5      121.86      117.31      7.07 o
   9   6   5       58.17       58.22      7.61 o
  10   6   5       17.36       10.33      5.97 o
  11   6   5        1.72       -0.93      6.06 o
  12   6   5        0.74        0.03      6.85 o
   1   7   5       14.27       14.16      3.08 o
   2   7   5       27.86       29.91      3.49 o
   3   7   5      238.81      227.50     11.27 o
   4   7   5      218.92      210.98      8.37 o
   5   7   5      116.53      108.76      7.17 o
   6   7   5      794.66      785.95     16.76 o
   7   7   5      192.94      186.09     10.10 o
   8   7   5      104.31      123.94      9.06 o
   9   7   5       69.34       64.66      7.86 o
  10   7   5        0.17       -2.64      7.43 o
  11   7   5       17.53        4.46      8.40 o
  12   7   5        0.58       17.52     12.09 o
   0   8   5      189.58      190.48     13.18 o
   1   8   5       76.22       67.20      7.39 o
   2   8   5      145.42      155.79      8.60 o
   3   8   5      111.84      106.92      7.23 o
   4   8   5       99.14      115.20      7.89 o
   5   8   5       62.56       59.23      8.90 o
   6   8   5      103.06       89.38     10.47 o
   7   8   5        4.87       -1.70      6.66 o
   8   8   5        3.11        0.44      7.19 o
   9   8   5       23.39       22.29      9.01 o
  10   8   5       18.54        4.42     15.56 o
  11   8   5        6.19       12.93     11.36 o
   1   9   5        0.69       -1.41      5.32 o
   2   9   5       36.05       30.29      6.52 o
   3   9   5       15.21       16.84      7.10 o
   4   9   5       42.75       44.78      8.87 o
   5   9   5       25.37       16.93      9.24 o
   6   9   5        2.11       16.60      7.61 o
   7   9   5        1.71        3.73      7.83 o
   8   9   5        0.01        8.67      8.20 o
   9   9   5        0.16        1.11      8.59 o
   0  10   5       82.82       79.21     15.32 o
   1  10   5       47.92       45.53      9.03 o
   2  10   5       24.24       20.65      8.85 o
   3  10   5       63.37       74.59     10.01 o
   4  10   5       29.79       34.28     12.50 o
   5  10   5       32.02       13.33      8.49 o
   6  10   5       24.15       26.30      8.95 o
   7  10   5        0.01       -0.26      7.85 o
   8  10   5        2.04      -10.43     10.43 o
   1  11   5        2.37        8.67     13.30 o
   2  11   5        0.61       12.45     11.56 o
   3  11   5        3.57        8.74      9.38 o
   4  11   5       12.04       -9.25     14.31 o
   5  11   5       20.48        5.86     13.44 o
   6  11   5        0.14       -3.12     11.40 o
   2  12   5        0.36       -5.20     14.74 o
   0   0   6     7182.69     6953.10    146.28 o
   1   0   6     8594.73     8601.63     77.73 o
   2   0   6       23.67       25.89      3.22 o
   3   0   6        0.72        0.68      3.16 o
   4   0   6      931.34      949.05     16.06 o
   5   0   6        7.26       10.14      3.21 o
   6   0   6      696.92      760.41     13.56 o
   7   0   6      245.01      243.88     10.45 o
   8   0   6      892.84      910.39     23.48 o
   9   0   6      176.79      161.46     17.35 o
  10   0   6       20.45       19.43     10.44 o
  11   0   6       20.04       24.16      7.54 o
  12   0   6       87.98      105.35     15.84 o
  13   0   6       11.08        8.79      9.72 o
  14   0   6        0.32      -10.22     10.22 o
   1   1   6      431.24      443.20      5.49 o
   2   1   6       14.22       13.14      1.90 o
   3   1   6       68.04       72.49      3.20 o
   4   1   6     5409.60     5451.64     48.25 o
   5   1   6     1346.73     1487.07     16.21 o
   6   1   6      207.98      229.92      8.52 o
   7   1   6      348.94      370.19      8.55 o
   8   1   6       77.82       79.03      5.12 o
   9   1   6       22.86       17.95      5.06 o
  10   1   6      522.13      519.77     13.02 o
  11   1   6      171.72      162.73      9.13 o
  12   1   6       24.64       13.87      7.75 o
  13   1   6        0.06        1.40      6.57 o
  14   1   6       23.65       31.42      7.59 o
   0   2   6     6255.65     5924.63     48.98 o
   1   2   6       46.03       48.97      2.26 o
   2   2   6       57.75       56.61      2.90 o
   3   2   6       24.76       26.52      2.79 o
   4   2   6      524.27      589.61     10.42 o
   5   2   6        1.44        5.17      4.04 o
   6   2   6       48.57       45.39      3.79 o
   7   2   6      436.82      491.75     10.02 o
   8   2   6       19.39       23.56      5.02 o
   9   2   6      779.77      767.95     14.23 o
  10   2   6        9.59       11.80      6.01 o
  11   2   6       81.97       68.07      6.83 o
  12   2   6        0.16        8.91      6.57 o
  13   2   6        5.05        9.36      6.97 o
  14   2   6       44.18       42.79     13.08 o
   1   3   6     2042.96     2087.02     15.81 o
   2   3   6      128.19      122.11      3.40 o
   3   3   6       61.46       50.85      3.41 o
   4   3   6      152.58      164.70      5.38 o
   5   3   6       23.62       26.57      7.02 o
   6   3   6       25.08       27.66      4.51 o
   7   3   6      129.50      119.24      7.42 o
   8   3   6      111.10      105.86      5.33 o
   9   3   6        2.00        7.34      5.27 o
  10   3   6        1.99       -4.92      5.05 o
  11   3   6        5.07        5.45      6.03 o
  12   3   6        1.69        6.09      6.68 o
  13   3   6        5.93       10.12      8.86 o
  14   3   6        1.37       -4.52     14.95 o
   0   4   6      812.51      881.63     18.31 o
   1   4   6      185.13      214.45      5.80 o
   2   4   6     1675.86     1746.45     19.97 o
   3   4   6      640.50      731.51      9.86 o
   4   4   6      591.31      609.51     11.67 o
   5   4   6      183.93      167.39      9.91 o
   6   4   6       21.98       22.23      5.72 o
   7   4   6        1.49       -0.18      4.19 o
   8   4   6      513.22      498.61     13.65 o
   9   4   6       14.95        8.44      5.43 o
  10   4   6      285.50      286.45     12.76 o
  11   4   6       92.30      111.55      9.51 o
  12   4   6       13.40        1.49      8.32 o
  13   4   6        0.58       -1.04      6.66 o
   1   5   6       37.45       30.33      4.26 o
   2   5   6       28.21       22.41      3.47 o
   3   5   6      452.22      434.28      7.26 o
   4   5   6      334.01      357.16      9.04 o
   5   5   6        5.29        9.35      4.84 o
   6   5   6       87.92      104.10      7.04 o
   7   5   6      282.57      280.70      9.15 o
   8   5   6        2.99        9.06      4.36 o
   9   5   6      314.34      328.83     11.00 o
  10   5   6       22.34       13.71      5.94 o
  11   5   6      180.61      160.28     11.34 o
  12   5   6        0.32        8.01      6.87 o
  13   5   6        9.89       10.00      7.83 o
   0   6   6      229.25      192.17     11.65 o
   1   6   6        0.02        0.57      2.35 o
   2   6   6       19.95       20.09      3.00 o
   3   6   6       33.09       32.12      4.10 o
   4   6   6       48.58       39.87      4.13 o
   5   6   6      393.55      402.05     11.37 o
   6   6   6       93.99      106.08      8.14 o
   7   6   6      132.94      122.19      9.65 o
   8   6   6       43.93       42.84      5.64 o
   9   6   6      292.12      271.09     12.64 o
  10   6   6        8.80       12.84      6.27 o
  11   6   6        0.11        4.82      6.80 o
  12   6   6       15.71        7.86     12.59 o
   1   7   6        2.83       -2.81      2.81 o
   2   7   6       12.66       12.53      3.22 o
   3   7   6        5.79       -1.53      3.38 o
   4   7   6       85.70       80.84      6.09 o
   5   7   6        0.04        0.02      3.74 o
   6   7   6       12.12        7.66     11.27 o
   7   7   6       74.13       72.79      7.09 o
   8   7   6       66.56       89.96      8.14 o
   9   7   6        5.92       -1.98      7.44 o
  10   7   6      139.78      118.79     21.46 o
  11   7   6        0.93        0.61      8.39 o
   0   8   6        0.01       -5.47      5.47 o
   1   8   6       22.15       19.19      5.86 o
   2   8   6       62.60       64.44      7.14 o
   3   8   6      123.32      126.69      7.69 o
   4   8   6        0.00       -5.51      5.96 o
   5   8   6      117.46      129.37     11.43 o
   6   8   6       14.80       23.68      7.82 o
   7   8   6       12.50        5.01      6.97 o
   8   8   6       38.38       37.81     13.95 o
   9   8   6       13.56       19.02      8.89 o
  10   8   6        0.07        1.27      8.03 o
   1   9   6        5.22        8.79      5.75 o
   2   9   6       70.34       56.57      7.47 o
   3   9   6        1.53       -5.98      5.98 o
   4   9   6       30.07       25.18     14.23 o
   5   9   6        4.92        4.33      6.98 o
   6   9   6        0.42       -3.82      6.94 o
   7   9   6       18.60       12.54      8.22 o
   8   9   6        0.06       -1.69      7.47 o
   9   9   6       38.73       46.39     11.00 o
   0  10   6        0.69       -0.58     10.70 o
   1  10   6       28.31       41.99      9.01 o
   2  10   6       61.13       56.71     11.03 o
   3  10   6        0.00        8.36      8.54 o
   4  10   6       10.52       12.47      7.72 o
   5  10   6        2.77       -3.81      7.65 o
   6  10   6       12.21        8.48      8.41 o
   7  10   6        3.56       -7.60      7.60 o
   8  10   6        1.32       -8.40      8.40 o
   1  11   6        2.65       -1.73     12.14 o
   2  11   6       12.07        4.88      8.67 o
   3  11   6        1.56        1.91      8.96 o
   4  11   6        4.55       -8.60      8.60 o
   5  11   6        1.35       -1.86     11.22 o
   6  11   6       41.93       28.74     13.65 o
   1   1   7       94.31      116.00      3.10 o
   2   1   7     2135.42     2059.64     17.56 o
   3   1   7        4.92        4.10      2.32 o
   4   1   7      130.96      148.82      5.60 o
   5   1   7     1053.52     1105.36     13.48 o
   6   1   7     1958.01     2046.52     23.25 o
   7   1   7        0.02       -3.06      3.17 o
   8   1   7     1438.34     1450.46     20.00 o
   9   1   7     1233.05     1169.00     23.58 o
  10   1   7      234.06      189.19      9.22 o
  11   1   7      357.45      353.38     12.39 o
  12   1   7        1.94        5.68      4.89 o
  13   1   7       23.14       28.90      7.03 o
  14   1   7       29.97       59.55      9.82 o
   0   2   7        1.21       -1.29      1.75 o
   1   2   7      130.04      121.04      3.34 o
   2   2   7        0.02       -1.58      1.58 o
   3   2   7      925.89      985.61     16.94 o
   4   2   7      459.56      427.63      9.16 o
   5   2   7      808.89      824.20     15.19 o
   6   2   7      104.27      135.27      7.11 o
   7   2   7        7.96        5.39      3.27 o
   8   2   7      228.20      227.55      8.18 o
   9   2   7      271.12      256.46     11.56 o
  10   2   7      137.97      149.54     23.37 o
  11   2   7      240.84      216.75     12.06 o
  12   2   7       94.48      102.57      9.72 o
  13   2   7       25.77       24.89      7.63 o
  14   2   7        4.51       11.21      8.11 o
   1   3   7      549.61      581.81      8.75 o
   2   3   7      720.37      660.59      8.45 o
   3   3   7      383.93      398.78     12.48 o
   4   3   7       37.39       41.21      4.01 o
   5   3   7       14.01       23.75      3.07 o
   6   3   7        0.39        3.60      2.44 o
   7   3   7      353.39      345.75      8.85 o
   8   3   7       77.22       95.34      5.26 o
   9   3   7      275.11      268.66     19.49 o
  10   3   7        8.11        7.39      5.94 o
  11   3   7       59.51       64.17     13.72 o
  12   3   7       10.10        5.70      6.62 o
  13   3   7        2.37       14.50     11.52 o
  14   3   7        2.67       -4.48      8.77 o
   0   4   7      601.24      531.46     16.00 o
   1   4   7       68.58       84.63      3.87 o
   2   4   7       36.06       36.98      4.25 o
   3   4   7        0.01       -0.86      1.88 o
   4   4   7       19.74       21.55      5.37 o
   5   4   7        0.34       -3.35      6.10 o
   6   4   7        0.07       -4.63      4.63 o
   7   4   7        6.68       10.20      4.68 o
   8   4   7       26.51       17.30      5.43 o
   9   4   7       20.48       13.25      6.26 o
  10   4   7       50.64       41.60      7.21 o
  11   4   7      120.84      132.89     10.08 o
  12   4   7        1.46       -0.77      7.12 o
  13   4   7        6.56        4.40      9.93 o
   1   5   7        2.92        8.89      3.97 o
   2   5   7        1.57       -0.46      3.12 o
   3   5   7      153.66      153.91      6.55 o
   4   5   7      103.82      111.97      5.54 o
   5   5   7      412.50      399.95     10.40 o
   6   5   7      360.58      351.51     10.64 o
   7   5   7      284.46      265.35     14.30 o
   8   5   7      334.30      317.79     10.34 o
   9   5   7      176.98      170.81     12.64 o
  10   5   7      158.89      178.42      9.49 o
  11   5   7        1.65        6.15      6.65 o
  12   5   7       23.24       20.11      9.72 o
  13   5   7       10.48       19.97      8.24 o
   0   6   7       39.41       42.88      7.00 o
   1   6   7      250.18      230.28      5.96 o
   2   6   7       48.03       48.31      4.45 o
   3   6   7       16.97       18.59      3.82 o
   4   6   7        3.69       -0.01      3.42 o
   5   6   7      155.76      148.69      7.33 o
   6   6   7        5.63       -0.64      4.14 o
   7   6   7       15.70       10.87      6.05 o
   8   6   7        7.50        7.35      4.70 o
   9   6   7       21.12       32.50      6.55 o
  10   6   7        8.82        6.91      7.69 o
  11   6   7       33.07       28.48      9.35 o
  12   6   7        0.21       -4.20     10.12 o
   1   7   7       32.63       29.19      3.56 o
   2   7   7      278.33      272.91      8.86 o
   3   7   7      665.95      667.05     12.28 o
   4   7   7      215.40      214.42     12.75 o
   5   7   7      363.06      348.94     10.00 o
   6   7   7       46.82       59.45      6.16 o
   7   7   7        0.68       -6.36      6.36 o
   8   7   7        0.23       -6.63      6.63 o
   9   7   7        0.15       -2.24      7.15 o
  10   7   7        0.15       -0.56      7.56 o
  11   7   7       28.86       31.23     10.16 o
   0   8   7      449.71      499.35     19.01 o
   1   8   7       30.86       24.12      7.09 o
   2   8   7      159.86      162.15      9.98 o
   3   8   7       52.55       42.02      9.26 o
   4   8   7        3.36        4.62      6.33 o
   5   8   7       33.26       14.18      7.44 o
   6   8   7       56.95       39.50      8.73 o
   7   8   7        9.28       14.11      7.48 o
   8   8   7        3.79        7.51      7.78 o
   9   8   7       14.14       27.09     11.74 o
  10   8   7        6.56        4.42     14.12 o
   1   9   7        1.62       -3.51      5.25 o
   2   9   7       17.84       15.01      6.12 o
   3   9   7        2.74        1.48      8.96 o
   4   9   7        3.96        9.27      6.72 o
   5   9   7        3.31        1.97      9.28 o
   6   9   7        6.77       15.04      7.74 o
   7   9   7        7.05       15.31      8.72 o
   8   9   7        3.46        3.93      9.99 o
   9   9   7        0.05        0.54      8.52 o
   0  10   7      405.49      366.28     26.02 o
   1  10   7       67.85       78.76     12.30 o
   2  10   7       89.75      100.90     12.88 o
   3  10   7        1.06       -0.04      8.35 o
   4  10   7        1.31       -7.65      7.65 o
   5  10   7       12.45        4.53     12.51 o
   6  10   7        9.79       -1.49      7.71 o
   7  10   7        0.11       -7.25      7.25 o
   8  10   7        9.93        4.82      9.32 o
   1  11   7        0.01       13.59     14.17 o
   2  11   7       10.54       11.72      9.05 o
   3  11   7        2.28       -4.34     11.56 o
   4  11   7        3.37       25.17     10.82 o
   5  11   7        0.54        7.02     10.00 o
   0   0   8     2024.37     1951.65     30.76 o
   1   0   8      140.70      137.64      5.16 o
   2   0   8      428.89      437.22      9.59 o
   3   0   8       44.81       52.69      6.18 o
   4   0   8       33.47       43.78      4.63 o
   5   0   8      879.84      907.55     23.39 o
   6   0   8      218.87      234.17     12.36 o
   7   0   8       29.70       40.24      7.56 o
   8   0   8        9.51       16.52      5.64 o
   9   0   8       11.53        7.97      6.19 o
  10   0   8        0.05        1.72      6.25 o
  11   0   8        0.08       -0.32      6.70 o
  12   0   8      203.32      235.22     17.94 o
  13   0   8        2.79      -11.32     16.62 o
  14   0   8       61.21       66.04     14.40 o
   1   1   8      150.00      143.87      4.23 o
   2   1   8       34.99       44.53      3.04 o
   3   1   8      959.84      981.18     11.94 o
   4   1   8      739.61      834.46     13.56 o
   5   1   8       87.43       87.28      4.92 o
   6   1   8      446.91      446.47      9.01 o
   7   1   8       42.47       46.47      5.53 o
   8   1   8      486.60      471.56     13.53 o
   9   1   8       58.51       50.84      6.10 o
  10   1   8      180.81      160.03      9.00 o
  11   1   8       90.48       84.49      7.79 o
  12   1   8        1.21        1.89      5.83 o
  13   1   8        0.46       -5.13      6.57 o
  14   1   8       17.20       16.83      8.35 o
   0   2   8     1255.26     1167.06     15.52 o
   1   2   8     1460.27     1500.81     12.73 o
   2   2   8      118.58      113.97      4.69 o
   3   2   8      334.82      337.16      7.93 o
   4   2   8      769.34      757.33     16.48 o
   5   2   8      352.58      327.51     11.47 o
   6   2   8      416.19      446.06      9.51 o
   7   2   8       44.58       41.53      4.42 o
   8   2   8       14.72       14.18      4.19 o
   9   2   8       13.75       15.41      7.26 o
  10   2   8       11.23       11.95      6.05 o
  11   2   8        4.24        8.06      6.26 o
  12   2   8        1.75       -3.53      5.93 o
  13   2   8        3.55       10.36      6.66 o
  14   2   8       30.89       34.12      9.18 o
   1   3   8     3177.15     3231.36     28.59 o
   2   3   8        0.01        0.50      1.82 o
   3   3   8      603.58      652.89     10.96 o
   4   3   8        0.10       -0.22      3.86 o
   5   3   8      342.98      333.21     12.23 o
   6   3   8      252.27      261.10     14.02 o
   7   3   8      402.14      384.70      8.84 o
   8   3   8        0.12       -3.47      3.47 o
   9   3   8      537.08      497.91     14.95 o
  10   3   8      164.76      170.22     13.24 o
  11   3   8       21.80       27.54      6.96 o
  12   3   8        2.98        6.37      6.44 o
  13   3   8        0.66       14.42      9.00 o
   0   4   8     2457.35     2394.71     81.67 o
   1   4   8    17669.26    17534.32    141.67 o
   2   4   8      294.01      279.50      7.01 o
   3   4   8      347.18      368.77      6.54 o
   4   4   8       12.14       17.86      3.08 o
   5   4   8       97.76       80.11      7.68 o
   6   4   8       55.93       56.87      9.52 o
   7   4   8       43.91       30.35      5.86 o
   8   4   8       21.79       13.67      6.05 o
   9   4   8        8.18        6.40      5.56 o
  10   4   8       11.66       12.76      6.12 o
  11   4   8       45.65       45.71      7.82 o
  12   4   8        0.54       -1.56      8.08 o
  13   4   8       82.07      111.68     13.60 o
   1   5   8      479.49      472.95      8.76 o
   2   5   8      221.61      201.75      7.97 o
   3   5   8        7.21        9.78      5.12 o
   4   5   8      163.67      156.46      4.74 o
   5   5   8        8.31        7.09      3.72 o
   6   5   8       87.42       82.97      6.57 o
   7   5   8      391.07      365.45     12.03 o
   8   5   8       32.86       44.33      5.57 o
   9   5   8       78.16       92.16      7.14 o
  10   5   8        3.73       11.89      5.37 o
  11   5   8       58.41       52.99      8.29 o
  12   5   8        8.72       15.50      7.36 o
  13   5   8       26.87       53.09     11.84 o
   0   6   8      577.01      531.92     27.61 o
   1   6   8      170.59      166.15      4.53 o
   2   6   8       24.73       16.25      6.19 o
   3   6   8      131.57      126.71     10.17 o
   4   6   8        0.02       -5.18      5.31 o
   5   6   8      449.79      466.49     11.04 o
   6   6   8      126.14      132.86      7.98 o
   7   6   8       34.57       31.82      5.55 o
   8   6   8        0.04       -0.75      6.03 o
   9   6   8       18.01        8.41      5.18 o
  10   6   8       27.53        3.68      9.29 o
  11   6   8       13.84       22.49      9.14 o
  12   6   8        1.53        8.29      8.59 o
   1   7   8      164.26      149.25      8.40 o
   2   7   8       39.32       37.52      4.77 o
   3   7   8       76.51       71.80      5.98 o
   4   7   8      305.58      297.07     15.04 o
   5   7   8       39.95       25.39     11.78 o
   6   7   8       38.80       35.48      8.30 o
   7   7   8        6.62        7.72      8.70 o
   8   7   8        0.06       -5.44      5.44 o
   9   7   8        6.12        8.96      8.08 o
  10   7   8       12.98       23.62      9.00 o
  11   7   8        3.59        6.39     10.09 o
   0   8   8        5.88        3.26      7.52 o
   1   8   8      219.23      227.49     10.64 o
   2   8   8       24.83       26.80      6.52 o
   3   8   8       99.65       90.93      7.72 o
   4   8   8        7.46        9.75      7.61 o
   5   8   8      375.54      396.82     20.76 o
   6   8   8       11.92       -5.10      6.41 o
   7   8   8       45.02       35.47      8.77 o
   8   8   8       35.98       18.04      8.55 o
   9   8   8        0.27       -4.69      7.99 o
  10   8   8        9.53       16.89      9.99 o
   1   9   8        8.56        5.49      5.87 o
   2   9   8        1.54       -1.75      5.29 o
   3   9   8        6.02       -2.93      7.49 o
   4   9   8        0.99       -2.96      7.33 o
   5   9   8       26.35       27.87      8.32 o
   6   9   8       42.66       34.35     10.10 o
   7   9   8        6.73        1.84      8.03 o
   8   9   8        2.42       14.27      8.80 o
   9   9   8        6.36        9.12      9.13 o
   0  10   8        2.11       -6.10      8.53 o
   1  10   8        9.99       11.78      8.58 o
   2  10   8        3.31        6.19      8.69 o
   3  10   8       16.29        6.88      9.08 o
   4  10   8        8.62        1.17     11.13 o
   5  10   8        1.07       -3.35      8.60 o
   6  10   8        8.57        6.81      9.99 o
   7  10   8        4.71       -7.67      8.25 o
   1  11   8        2.46        4.63      9.20 o
   2  11   8        3.15       -1.01      8.59 o
   3  11   8        8.64      -11.44     12.86 o
   4  11   8        0.31        2.56     11.71 o
   5  11   8        0.07       -1.30      9.83 o
   1   1   9       33.89       32.99      2.30 o
   2   1   9        1.80       -2.07      2.36 o
   3   1   9      947.93      960.65     14.55 o
   4   1   9       15.57       20.07      3.05 o
   5   1   9      188.90      173.05      6.61 o
   6   1   9      274.49      292.62      8.72 o
   7   1   9       62.41       71.82      7.09 o
   8   1   9        7.43       10.75      4.73 o
   9   1   9       33.57       20.96      5.51 o
  10   1   9       30.37       48.29      6.60 o
  11   1   9       70.04       69.76      8.54 o
  12   1   9        0.66       10.36      5.98 o
  13   1   9       35.48       47.63      7.75 o
  14   1   9        0.00       -4.40      7.57 o
   0   2   9      758.23      848.43     13.35 o
   1   2   9      544.91      535.83      6.83 o
   2   2   9      326.26      352.12      7.14 o
   3   2   9     1789.82     1974.69     27.92 o
   4   2   9      327.99      325.04      8.29 o
   5   2   9      157.86      144.44      6.69 o
   6   2   9      263.66      304.83      8.20 o
   7   2   9      125.28      134.83      6.12 o
   8   2   9       78.94       80.10      5.59 o
   9   2   9       72.24       66.40      6.73 o
  10   2   9       52.38       50.23      6.59 o
  11   2   9      126.15      109.75     13.88 o
  12   2   9        0.27        4.32      5.97 o
  13   2   9       11.69       13.74      6.95 o
   1   3   9      623.91      606.72      8.09 o
   2   3   9      235.55      239.67      8.14 o
   3   3   9       30.94       24.61      4.26 o
   4   3   9      790.98      834.87     13.96 o
   5   3   9      176.18      197.11      7.27 o
   6   3   9        0.47        4.56      3.76 o
   7   3   9        0.19        4.31      3.19 o
   8   3   9      207.10      195.44     10.49 o
   9   3   9       20.56       29.18      6.77 o
  10   3   9        7.43        7.42      6.23 o
  11   3   9        6.57       17.87      6.85 o
  12   3   9        8.97       12.60      6.20 o
  13   3   9        1.29       26.14     11.31 o
   0   4   9    10038.08     9416.26    128.14 o
   1   4   9     1706.00     1581.96     23.24 o
   2   4   9     1239.50     1152.81     16.55 o
   3   4   9       63.59       70.78      3.76 o
   4   4   9      414.25      435.17     10.81 o
   5   4   9       74.88       71.25      3.45 o
   6   4   9      194.65      195.33     11.87 o
   7   4   9      452.59      490.73     15.90 o
   8   4   9        8.09       10.53      5.64 o
   9   4   9      174.45      177.44     10.61 o
  10   4   9        1.77       20.21      6.68 o
  11   4   9        0.14       -6.71      6.71 o
  12   4   9        4.98        1.75      7.77 o
  13   4   9       16.08       27.24     10.55 o
   1   5   9       51.83       55.35      3.75 o
   2   5   9      273.37      271.60      7.31 o
   3   5   9       13.42        7.88      3.97 o
   4   5   9       25.83       24.07      2.70 o
   5   5   9      130.72      121.18      6.63 o
   6   5   9      535.81      490.12     19.82 o
   7   5   9       28.48       24.98      5.52 o
   8   5   9      301.73      305.36     12.68 o
   9   5   9       24.17       20.06      6.25 o
  10   5   9       43.37       45.06      6.34 o
  11   5   9        0.78       -2.51      6.04 o
  12   5   9        0.55       -1.14      6.47 o
   0   6   9       30.58       34.42      6.94 o
   1   6   9       37.66       33.06      5.09 o
   2   6   9      186.99      188.09      6.84 o
   3   6   9        0.95       -1.71      6.20 o
   4   6   9      334.20      316.36      9.66 o
   5   6   9      236.31      240.44     13.19 o
   6   6   9       43.20       44.94      5.94 o
   7   6   9       13.36        5.26      4.61 o
   8   6   9        0.90       -2.96      4.25 o
   9   6   9        4.68        1.56      5.72 o
  10   6   9        0.41        4.60      7.36 o
  11   6   9       63.82       80.48     11.86 o
  12   6   9        7.16        7.24      9.37 o
   1   7   9        7.21       -3.76      4.28 o
   2   7   9      477.67      472.74      8.99 o
   3   7   9      363.62      352.16     12.20 o
   4   7   9       47.89       36.01      9.49 o
   5   7   9      439.54      459.39     36.46 o
   6   7   9       44.90       27.87      8.04 o
   7   7   9       69.85       80.39     10.67 o
   8   7   9        0.11       -3.80      6.80 o
   9   7   9      215.72      217.90     15.89 o
  10   7   9       50.72       76.22     11.90 o
  11   7   9        4.30       -2.70      8.87 o
   0   8   9       42.33       37.34     18.79 o
   1   8   9       37.27       37.96      6.28 o
   2   8   9       88.97       79.03      8.08 o
   3   8   9       24.10       28.24      5.74 o
   4   8   9       78.17       65.17     11.13 o
   5   8   9       63.40       61.16     11.02 o
   6   8   9        3.44        0.81      6.90 o
   7   8   9       29.23       39.27      9.19 o
   8   8   9        0.38        2.51      7.86 o
   9   8   9       25.88       10.18     11.77 o
  10   8   9        0.04       10.37      9.34 o
   1   9   9        2.88       -4.29      5.47 o
   2   9   9       14.49       14.32      6.11 o
   3   9   9        7.56       35.81     35.56 o
   4   9   9        0.18        4.64      7.66 o
   5   9   9       14.29       11.73      8.82 o
   6   9   9       26.28       33.39     10.69 o
   7   9   9        6.80        1.58      7.89 o
   8   9   9       32.91       39.00     10.54 o
   9   9   9        4.16       -6.65      8.97 o
   0  10   9       57.13       71.22     11.34 o
   1  10   9        2.79        1.98      8.06 o
   2  10   9       17.16       21.06      9.70 o
   3  10   9        0.62       -7.92      7.92 o
   4  10   9        1.28        0.08      8.35 o
   5  10   9        6.84       -2.80      9.08 o
   6  10   9        0.00       -3.55      9.37 o
   7  10   9        1.30        9.88     13.15 o
   1  11   9        3.26       15.84      9.71 o
   2  11   9        8.36       22.64     10.12 o
   3  11   9        0.57        6.02      9.60 o
   4  11   9        1.29       -8.23      8.23 o
   5  11   9        0.15       -2.52     10.04 o
   0   0  10       29.70       16.27      3.89 o
   1   0  10      913.88      893.81     13.44 o
   2   0  10      464.55      436.91      9.28 o
   3   0  10     3197.88     3365.23     51.71 o
   4   0  10      638.02      637.44     23.13 o
   5   0  10      793.82      848.12     57.67 o
   6   0  10      298.62      281.50     16.62 o
   7   0  10       39.18       47.31      8.11 o
   8   0  10      227.34      239.34     24.86 o
   9   0  10      440.86      454.74     54.06 o
  10   0  10        2.54       -5.13      7.61 o
  11   0  10       21.61       18.71     10.20 o
  12   0  10      124.06      126.28     15.22 o
  13   0  10       89.08       93.95     14.71 o
   1   1  10       29.03       30.06      2.45 o
   2   1  10      166.95      156.98      5.04 o
   3   1  10      169.63      151.85      6.36 o
   4   1  10      781.13      772.03     12.76 o
   5   1  10      190.36      208.36      7.48 o
   6   1  10       98.73       92.76      5.67 o
   7   1  10      197.27      184.55      9.25 o
   8   1  10       40.37       36.58      6.11 o
   9   1  10       83.40       93.58      8.52 o
  10   1  10       36.94       17.89      6.44 o
  11   1  10       96.21       95.08     11.51 o
  12   1  10        5.32       -6.17      7.30 o
  13   1  10        0.06        3.12      7.17 o
   0   2  10     1426.51     1384.01     19.72 o
   1   2  10      473.72      516.22      7.03 o
   2   2  10     1490.06     1617.83     18.41 o
   3   2  10        1.46        3.15      2.88 o
   4   2  10      846.23      864.45     15.27 o
   5   2  10       30.14       30.07      3.76 o
   6   2  10       67.78       81.31      5.40 o
   7   2  10      271.09      258.55     15.56 o
   8   2  10       80.03       90.29      6.32 o
   9   2  10      408.23      368.13     12.02 o
  10   2  10        1.71        1.85      5.41 o
  11   2  10       17.34       18.66      6.27 o
  12   2  10        4.19        2.14      6.36 o
  13   2  10       12.92        6.84      7.50 o
   1   3  10        1.33       -1.84      1.99 o
   2   3  10      299.98      292.93      8.14 o
   3   3  10      425.07      413.34      9.01 o
   4   3  10        7.37        6.22      3.25 o
   5   3  10       40.75       45.14      4.01 o
   6   3  10      498.78      492.24     11.38 o
   7   3  10      191.58      195.94      7.21 o
   8   3  10     1016.91      968.77     28.54 o
   9   3  10      264.93      246.81     12.54 o
  10   3  10      439.83      417.82     16.28 o
  11   3  10       73.27       74.37      7.98 o
  12   3  10        0.07       -4.39      5.80 o
  13   3  10        2.18       -4.71      7.26 o
   0   4  10     1044.28     1061.72     24.91 o
   1   4  10     1343.74     1372.49     16.91 o
   2   4  10      107.06      120.56      5.53 o
   3   4  10      341.50      343.30      7.21 o
   4   4  10        0.03        5.38      2.48 o
   5   4  10      638.37      603.06      8.80 o
   6   4  10      172.14      163.32     10.50 o
   7   4  10      142.98      135.14     11.28 o
   8   4  10      370.46      385.15     13.90 o
   9   4  10      170.99      177.21     16.61 o
  10   4  10      289.24      278.06     17.68 o
  11   4  10        0.16        2.47      7.76 o
  12   4  10        0.83       -6.88      6.88 o
  13   4  10       91.59      108.92     11.99 o
   1   5  10      265.88      246.20     12.96 o
   2   5  10      217.19      204.07      7.77 o
   3   5  10       31.96       30.62      4.21 o
   4   5  10      718.00      735.74     16.27 o
   5   5  10       90.15       91.50      5.11 o
   6   5  10      193.03      197.23      9.64 o
   7   5  10      215.00      226.32     14.15 o
   8   5  10        2.86       -5.31      5.31 o
   9   5  10       50.82       53.83      7.69 o
  10   5  10        3.29        3.95      6.35 o
  11   5  10        0.02       -0.12      7.69 o
  12   5  10        3.04       -9.65      9.65 o
   0   6  10       10.48       10.96      6.38 o
   1   6  10      196.00      193.58      9.33 o
   2   6  10        1.53       -3.08      5.19 o
   3   6  10      196.28      182.74      7.84 o
   4   6  10       52.44       66.30     10.52 o
   5   6  10       33.48       30.49     14.74 o
   6   6  10       72.12       64.22      6.12 o
   7   6  10       16.61       16.36      4.96 o
   8   6  10       45.55       28.26      7.91 o
   9   6  10       28.55       34.67      7.56 o
  10   6  10       85.02       86.08     11.80 o
  11   6  10        0.13        1.85      8.70 o
   1   7  10        4.07       -4.32      4.32 o
   2   7  10       37.57       39.83      4.19 o
   3   7  10        0.14       -1.44      3.63 o
   4   7  10        0.00       -5.80      7.81 o
   5   7  10        5.30        5.20      7.92 o
   6   7  10       19.79       20.28     14.45 o
   7   7  10       33.16       61.64      9.70 o
   8   7  10       51.24       51.74      9.94 o
   9   7  10        6.09       -2.17      8.04 o
  10   7  10       32.37       31.53     10.03 o
  11   7  10        0.69        9.49      9.37 o
   0   8  10        0.69        1.55      6.91 o
   1   8  10      290.41      278.31     12.62 o
   2   8  10       20.92       24.33      6.30 o
   3   8  10       35.33       42.31      9.67 o
   4   8  10       43.42       44.52     10.20 o
   5   8  10        0.10       -3.98      7.05 o
   6   8  10        1.44        9.69      8.73 o
   7   8  10        5.82       -3.62      7.50 o
   8   8  10        3.51        1.86     12.30 o
   9   8  10       23.45       23.49      9.59 o
  10   8  10       16.53        4.67      9.24 o
   1   9  10        1.29       -4.50      4.50 o
   2   9  10       45.86       46.02     10.12 o
   3   9  10        0.11       -5.37      7.23 o
   4   9  10       23.16       24.22      9.60 o
   5   9  10        0.03        3.50      8.37 o
   6   9  10        0.55       15.52      9.63 o
   7   9  10        0.25       -4.92      8.97 o
   8   9  10       21.39       24.43     11.81 o
   0  10  10       44.72       33.28      9.91 o
   1  10  10        0.60       -8.20     13.01 o
   2  10  10        7.22        6.09      8.69 o
   3  10  10        0.04        3.53      8.88 o
   4  10  10        0.27       -0.72      8.68 o
   5  10  10        2.00       11.47     10.12 o
   6  10  10        0.58        2.22      9.92 o
   7  10  10        9.27      -13.71     14.45 o
   1  11  10        4.00        1.16     13.01 o
   2  11  10        0.06        2.34     12.14 o
   3  11  10        1.23        3.50      9.79 o
   4  11  10        9.80       18.46     11.07 o
   1   1  11      383.91      417.04      9.05 o
   2   1  11      274.04      265.15      8.49 o
   3   1  11      119.23      114.28      5.98 o
   4   1  11       79.90       84.73      6.52 o
   5   1  11      793.53      845.51     18.46 o
   6   1  11      423.26      417.05     11.72 o
   7   1  11       47.48       53.70      6.18 o
   8   1  11      564.48      589.76     15.35 o
   9   1  11       21.82       15.32      5.95 o
  10   1  11       30.29       26.15      6.74 o
  11   1  11       68.61       70.90      8.69 o
  12   1  11        0.00        5.53      6.76 o
  13   1  11        9.72       21.59      8.85 o
   0   2  11     3251.11     3381.04     40.70 o
   1   2  11      395.13      375.75      6.63 o
   2   2  11      231.74      246.96      8.80 o
   3   2  11      198.83      229.91     11.06 o
   4   2  11        0.49       -1.27      3.19 o
   5   2  11       49.03       47.60      5.05 o
   6   2  11        0.27        4.26      3.44 o
   7   2  11        6.51        8.20      4.66 o
   8   2  11       61.65       48.12      7.76 o
   9   2  11        1.30        6.97      5.69 o
  10   2  11        1.13       -5.46      5.46 o
  11   2  11        5.95       -4.04      5.89 o
  12   2  11       33.23       42.01      8.27 o
  13   2  11        0.11        8.82      7.62 o
   1   3  11       25.81       20.28      3.18 o
   2   3  11      282.26      272.70      6.75 o
   3   3  11      120.86      124.07      5.95 o
   4   3  11       63.39       65.26      6.53 o
   5   3  11        0.02       -0.83      2.96 o
   6   3  11       40.58       47.32      5.65 o
   7   3  11       24.65       22.94      4.42 o
   8   3  11       17.41       28.16      7.68 o
   9   3  11      137.03      153.30     10.26 o
  10   3  11       16.62       32.98      7.17 o
  11   3  11       52.63       61.58      8.67 o
  12   3  11       24.27       25.18      8.05 o
  13   3  11       10.99        0.91     10.42 o
   0   4  11       15.32       22.82      5.87 o
   1   4  11       46.91       50.39      4.03 o
   2   4  11       95.28      113.44      8.75 o
   3   4  11        3.25       -0.04      2.40 o
   4   4  11       21.24       21.58      3.08 o
   5   4  11        1.81        5.23      3.12 o
   6   4  11       94.18      116.85      6.29 o
   7   4  11       54.89       50.57      4.41 o
   8   4  11       36.76       31.71      6.37 o
   9   4  11        0.58       13.36      6.16 o
  10   4  11       10.24       13.12      8.11 o
  11   4  11       66.39       71.19      8.08 o
  12   4  11        9.09        2.38      8.64 o
   1   5  11        0.87        0.13      2.76 o
   2   5  11      231.70      245.83      7.90 o
   3   5  11      191.11      180.05      7.52 o
   4   5  11      114.65      112.43      6.31 o
   5   5  11      306.33      301.32      6.68 o
   6   5  11        1.32        2.49      5.77 o
   7   5  11       41.57       49.99      8.11 o
   8   5  11       44.14       36.35      6.63 o
   9   5  11       35.42       31.33      7.52 o
  10   5  11        6.81        1.03      5.84 o
  11   5  11       12.94        7.21      7.12 o
  12   5  11        2.13       -0.47      7.64 o
   0   6  11      126.89      131.01     18.50 o
   1   6  11      138.00      130.29      8.23 o
   2   6  11       38.94       35.26      4.13 o
   3   6  11       78.76       93.91      6.26 o
   4   6  11      144.69      157.04      7.39 o
   5   6  11      195.33      169.33     10.97 o
   6   6  11      112.91      105.11      9.69 o
   7   6  11       32.85       28.71      9.52 o
   8   6  11        0.82        2.15      8.68 o
   9   6  11       24.61       20.71      9.71 o
  10   6  11        6.93       17.42      8.89 o
  11   6  11       48.11       36.68      8.74 o
   1   7  11       11.10        6.16      4.89 o
   2   7  11       73.04       69.72      4.73 o
   3   7  11       78.71       89.34     10.15 o
   4   7  11        1.37        4.01      5.18 o
   5   7  11       29.47       34.41      6.87 o
   6   7  11        6.13        9.58      8.23 o
   7   7  11        0.02        8.12      8.88 o
   8   7  11        5.59       15.15     10.12 o
   9   7  11      110.83      108.87     15.49 o
  10   7  11      119.23      155.04     19.74 o
   0   8  11      424.78      389.43     18.46 o
   1   8  11        3.50        4.07      5.93 o
   2   8  11       79.66       74.16      8.41 o
   3   8  11       17.40       20.55      8.67 o
   4   8  11        1.25       -5.32      9.68 o
   5   8  11       16.94       27.46      9.81 o
   6   8  11        1.79        4.50      7.85 o
   7   8  11        8.19       14.96      9.37 o
   8   8  11        9.37       10.24     12.00 o
   9   8  11        2.26       11.89     10.68 o
   1   9  11        8.76        8.25      5.47 o
   2   9  11        0.40       -2.52      7.44 o
   3   9  11        2.80        5.20      8.38 o
   4   9  11       38.95       58.36     11.33 o
   5   9  11       17.33        9.62      8.85 o
   6   9  11       23.07       34.87     15.61 o
   7   9  11        3.11        8.05      9.24 o
   8   9  11        3.37       -8.38     16.77 o
   0  10  11       26.32       28.88     16.77 o
   1  10  11        8.38        1.21      8.64 o
   2  10  11       20.53       29.50     19.37 o
   3  10  11       22.69       46.10     11.65 o
   4  10  11       12.51       12.53      9.84 o
   5  10  11        0.01        1.85      9.50 o
   6  10  11       13.78       27.97     24.57 o
   1  11  11        3.26       22.55     15.61 o
   2  11  11        0.20       -4.50     13.59 o
   3  11  11        6.35       12.29     10.63 o
   0   0  12      359.70      396.05     18.21 o
   1   0  12      616.39      628.52     19.80 o
   2   0  12       56.66       58.11      6.75 o
   3   0  12      201.22      194.27     16.19 o
   4   0  12        1.63        5.20      6.94 o
   5   0  12       35.21       48.78     12.58 o
   6   0  12        1.61       -3.88      5.51 o
   7   0  12        7.99        0.22      9.97 o
   8   0  12      293.61      312.65     18.59 o
   9   0  12        1.23        3.16      8.06 o
  10   0  12      214.21      226.72     17.88 o
  11   0  12        4.23        6.84      9.50 o
  12   0  12        7.10       10.72     10.42 o
  13   0  12        4.05        0.64     10.31 o
   1   1  12      241.17      238.62      5.92 o
   2   1  12     1031.54     1125.00     15.01 o
   3   1  12      470.71      467.05     10.79 o
   4   1  12      478.62      484.62     13.43 o
   5   1  12       61.16       63.20      6.95 o
   6   1  12      110.85      113.70      7.69 o
   7   1  12      384.73      392.39     16.27 o
   8   1  12      473.05      456.18     13.94 o
   9   1  12      244.11      224.54     23.12 o
  10   1  12       81.67       79.62      8.57 o
  11   1  12       49.49       43.70      9.17 o
  12   1  12        8.63       -2.72      6.89 o
  13   1  12        3.91        2.35      7.16 o
   0   2  12        1.70        2.20      3.03 o
   1   2  12     1348.65     1387.30     15.01 o
   2   2  12       21.48       25.00      3.31 o
   3   2  12       73.35       73.27      4.82 o
   4   2  12        1.29       -2.04      3.14 o
   5   2  12       77.17       81.83      9.51 o
   6   2  12      127.00      122.96      7.30 o
   7   2  12        0.00        3.54      5.67 o
   8   2  12        3.22       -2.36      5.05 o
   9   2  12       10.67       -3.74      5.46 o
  10   2  12        5.86       -0.21      5.87 o
  11   2  12        0.82       -0.55      6.71 o
  12   2  12        2.44       -3.61      6.88 o
  13   2  12       44.11       63.95     10.64 o
   1   3  12      104.43      104.47      4.44 o
   2   3  12       10.50        8.29      3.08 o
   3   3  12       59.31       52.46      4.23 o
   4   3  12      406.89      412.83     13.35 o
   5   3  12       39.36       46.43      4.38 o
   6   3  12      810.82      798.23     20.28 o
   7   3  12      552.26      516.62     26.71 o
   8   3  12      469.42      444.33     14.19 o
   9   3  12       15.44       15.81      6.21 o
  10   3  12      148.19      144.18     10.68 o
  11   3  12       50.86       52.31      8.62 o
  12   3  12        7.50       16.31      7.59 o
  13   3  12       15.34       29.58      9.88 o
   0   4  12       36.71       31.47      4.00 o
   1   4  12        0.15       -2.20      3.28 o
   2   4  12        3.53        0.00      3.61 o
   3   4  12       80.50       95.09      4.68 o
   4   4  12       20.32       24.18      3.35 o
   5   4  12      918.02      935.90     12.49 o
   6   4  12       33.51       34.93      5.44 o
   7   4  12       74.00       86.73     13.83 o
   8   4  12       25.73       21.47      6.24 o
   9   4  12       23.72       21.87      6.67 o
  10   4  12       99.92      104.72      9.63 o
  11   4  12       26.41       28.43      8.85 o
  12   4  12        7.50       -0.70      8.45 o
   1   5  12      909.14      848.21     19.80 o
   2   5  12      887.45      882.25     17.76 o
   3   5  12       74.14       82.13      5.93 o
   4   5  12      507.40      517.02     12.01 o
   5   5  12      264.91      254.92     18.40 o
   6   5  12        0.05       -5.71      5.71 o
   7   5  12       29.68       27.52      7.05 o
   8   5  12        5.03        5.06      5.68 o
   9   5  12      155.65      147.94     10.54 o
  10   5  12       17.85       16.17     10.31 o
  11   5  12        0.55        9.08      9.70 o
  12   5  12        0.62       -2.17      8.56 o
   0   6  12     1116.73     1006.56     27.45 o
   1   6  12     2748.55     2546.66     34.44 o
   2   6  12      195.98      181.98      9.06 o
   3   6  12       29.40       37.45      4.92 o
   4   6  12      140.78      135.67      7.39 o
   5   6  12      124.81      110.32      9.47 o
   6   6  12       66.60       58.94      8.51 o
   7   6  12       99.01       92.68      9.99 o
   8   6  12       27.96       19.58      7.73 o
   9   6  12        5.00        1.27      6.02 o
  10   6  12       10.09        7.02      8.26 o
  11   6  12       36.70       41.15     10.22 o
   1   7  12        5.25        3.58      5.28 o
   2   7  12        6.63       11.31      5.11 o
   3   7  12       16.00       10.34      4.18 o
   4   7  12       62.18       70.47      7.71 o
   5   7  12       19.30        8.19      5.81 o
   6   7  12      105.13       93.96      9.84 o
   7   7  12       13.11        7.46      6.85 o
   8   7  12       35.00       24.74     15.29 o
   9   7  12        3.02        0.74      7.51 o
  10   7  12       16.44       20.52      9.29 o
   0   8  12        0.02        0.68      6.73 o
   1   8  12       93.24       88.18      8.04 o
   2   8  12        0.72       -2.92      5.15 o
   3   8  12        0.15        4.06      7.28 o
   4   8  12        9.20       20.07      8.85 o
   5   8  12       38.11       28.73     15.90 o
   6   8  12        2.63        0.96      9.09 o
   7   8  12        6.07        8.16      9.22 o
   8   8  12        0.34       -8.67      8.67 o
   9   8  12        7.81       19.24     11.22 o
   1   9  12        2.41        0.11      5.16 o
   2   9  12       17.98       17.84     16.91 o
   3   9  12        0.31       -7.24      7.24 o
   4   9  12       14.60       20.53      9.81 o
   5   9  12        0.34       -5.03      8.03 o
   6   9  12        0.74       -1.87      8.88 o
   7   9  12        0.47       14.25     10.99 o
   8   9  12        0.09       -9.70      9.96 o
   0  10  12        0.64      -10.12     10.12 o
   1  10  12        3.00       -1.53      8.88 o
   2  10  12        0.06       -0.42      9.09 o
   3  10  12        2.34       -0.54     12.14 o
   4  10  12        2.21       13.73      9.81 o
   5  10  12       17.96        6.73     10.51 o
   6  10  12        0.87       12.59     10.84 o
   1  11  12        0.65        2.31     13.88 o
   2  11  12        1.48       11.15     10.58 o
   1   1  13      104.31       99.55      5.11 o
   2   1  13        0.24        2.97      2.85 o
   3   1  13       56.27       62.24      7.74 o
   4   1  13      120.77      115.99      9.96 o
   5   1  13       10.43        8.72      5.05 o
   6   1  13      125.89      131.51      8.27 o
   7   1  13       86.14       78.63      7.49 o
   8   1  13      101.64       99.28     10.39 o
   9   1  13       34.66       43.55      7.34 o
  10   1  13      132.43      141.61     10.84 o
  11   1  13       47.24       47.74      8.05 o
  12   1  13        0.51       11.76      7.55 o
  13   1  13        0.09       -4.53      7.57 o
   0   2  13      139.51      148.49      8.00 o
   1   2  13      108.22      106.89      4.58 o
   2   2  13      221.53      220.53      7.09 o
   3   2  13      279.59      298.86      8.25 o
   4   2  13      617.24      607.42     19.31 o
   5   2  13      175.29      174.97     10.34 o
   6   2  13      110.99      124.31      9.70 o
   7   2  13       66.01       49.51      6.69 o
   8   2  13        0.54        5.77      5.55 o
   9   2  13       25.36       24.81      6.92 o
  10   2  13       46.08       46.29      8.10 o
  11   2  13       26.58       39.14      7.87 o
  12   2  13        0.00       -3.38      6.68 o
  13   2  13       36.33       35.12     10.43 o
   1   3  13       28.32       21.69      3.45 o
   2   3  13        1.03        0.13      2.85 o
   3   3  13       24.08       23.98      4.07 o
   4   3  13        3.20       -1.44      3.88 o
   5   3  13      145.02      140.92      7.68 o
   6   3  13       51.44       46.44      5.92 o
   7   3  13       74.33       54.20      8.80 o
   8   3  13       45.30       51.37      7.21 o
   9   3  13       18.92       33.51      7.13 o
  10   3  13       27.95       48.77     10.61 o
  11   3  13        0.04       -6.10      6.10 o
  12   3  13       11.92       14.28      7.83 o
   0   4  13        4.39        5.47      3.49 o
   1   4  13      945.20      866.98     13.71 o
   2   4  13       99.82       99.65      4.46 o
   3   4  13      258.86      263.48      8.12 o
   4   4  13      123.77      127.78      6.97 o
   5   4  13       26.67       27.02      4.12 o
   6   4  13        5.37       -6.09      6.09 o
   7   4  13        4.51        0.20      6.22 o
   8   4  13       15.35        3.93      6.89 o
   9   4  13       75.68       77.65      8.64 o
  10   4  13        0.00        7.93      6.57 o
  11   4  13        4.38       11.94      7.29 o
  12   4  13       15.87       20.75      9.01 o
   1   5  13      138.12      134.65      6.09 o
   2   5  13       34.79       40.45      4.60 o
   3   5  13      811.55      765.11     14.85 o
   4   5  13        3.82       -1.48      4.07 o
   5   5  13      289.45      289.97      9.99 o
   6   5  13       30.69       25.76      7.09 o
   7   5  13        0.05       -5.28      5.28 o
   8   5  13        3.57       10.93      6.22 o
   9   5  13        4.03       -5.73      5.73 o
  10   5  13       35.97       43.37      8.08 o
  11   5  13        9.09       16.50      7.48 o
   0   6  13     1880.20     1725.65     38.76 o
   1   6  13      171.11      188.45     10.26 o
   2   6  13      803.26      742.44     13.18 o
   3   6  13        3.29        4.90      4.24 o
   4   6  13      171.12      155.97      7.98 o
   5   6  13       50.56       53.29      7.88 o
   6   6  13        1.05       -2.56      5.77 o
   7   6  13        2.90       -0.29      7.09 o
   8   6  13       19.65       17.44      7.56 o
   9   6  13       24.02       12.65      6.89 o
  10   6  13       11.32        5.09      8.83 o
  11   6  13       17.37       34.51     10.67 o
   1   7  13       48.85       23.72      5.95 o
   2   7  13       71.05       70.04      7.62 o
   3   7  13       21.65       14.58      6.09 o
   4   7  13        1.08        2.62      5.22 o
   5   7  13        5.64        1.07      7.58 o
   6   7  13        4.85        1.83      6.65 o
   7   7  13        0.22        8.45      6.89 o
   8   7  13       18.70       29.59      8.97 o
   9   7  13       38.36       30.70      9.55 o
  10   7  13       10.87       -6.34      8.40 o
   0   8  13        0.41       -7.00      7.00 o
   1   8  13        0.25       -2.65      5.14 o
   2   8  13        0.21       -0.15      5.65 o
   3   8  13        0.07       -2.41      7.56 o
   4   8  13        5.93       15.31     13.59 o
   5   8  13       21.13       34.01     10.17 o
   6   8  13        3.53        3.32      9.08 o
   7   8  13        4.75        6.15     10.84 o
   8   8  13        4.25        9.80     10.99 o
   9   8  13        0.01       -0.25     10.13 o
   1   9  13        2.31        6.50      6.79 o
   2   9  13        2.36       15.90      8.79 o
   3   9  13       26.92       28.58      9.81 o
   4   9  13        0.94       -5.21      7.71 o
   5   9  13        9.89       -1.49      8.75 o
   6   9  13       12.37        4.70      9.91 o
   7   9  13        1.55        5.78     10.56 o
   0  10  13        2.16      -11.85     11.85 o
   1  10  13        7.69       -4.92      8.89 o
   2  10  13        3.70        7.94     14.89 o
   3  10  13        3.20        5.19     11.71 o
   4  10  13        0.54        6.42      9.58 o
   5  10  13        3.39       -9.48      9.75 o
   1  11  13        1.31        6.36     14.45 o
   0   0  14      182.20      158.42     15.03 o
   1   0  14     1995.53     2054.49     69.53 o
   2   0  14     1303.43     1299.72     40.91 o
   3   0  14      966.71      997.07     34.98 o
   4   0  14      892.22      953.71     35.27 o
   5   0  14       11.07        8.80      7.95 o
   6   0  14        4.47        1.73     10.12 o
   7   0  14      247.75      244.15     16.25 o
   8   0  14       13.27       18.96      9.09 o
   9   0  14      282.81      276.82     28.04 o
  10   0  14       11.01       19.92      9.71 o
  11   0  14        2.14       19.27     10.40 o
  12   0  14       57.93       54.00     20.53 o
  13   0  14        2.93       13.97     12.86 o
   1   1  14        9.63       15.78      3.71 o
   2   1  14        0.01        1.51      3.26 o
   3   1  14        7.11        0.31      4.20 o
   4   1  14      180.64      189.89     17.02 o
   5   1  14        5.49        8.66      5.20 o
   6   1  14      127.29      142.61     10.52 o
   7   1  14        3.65        6.97      5.34 o
   8   1  14      223.38      215.70     11.62 o
   9   1  14       56.47       45.45      7.50 o
  10   1  14        0.02       -2.07      6.29 o
  11   1  14       27.13       10.44     11.22 o
  12   1  14        5.86       -0.23      7.02 o
   0   2  14        2.70        7.27      5.73 o
   1   2  14       32.71       30.03      3.20 o
   2   2  14        0.16       -2.14      3.80 o
   3   2  14      161.52      170.82      7.11 o
   4   2  14       18.71       13.22      5.27 o
   5   2  14       98.94       92.63      9.99 o
   6   2  14      171.04      168.70     13.18 o
   7   2  14      136.25      141.69     12.56 o
   8   2  14      631.27      645.38     17.18 o
   9   2  14        0.17       -0.12      5.74 o
  10   2  14      101.50       74.71      9.05 o
  11   2  14        5.36        1.85      6.23 o
  12   2  14       30.40       36.17      8.62 o
   1   3  14       50.60       47.61      3.63 o
   2   3  14       12.68       15.85      3.41 o
   3   3  14      122.12      118.17      8.93 o
   4   3  14      668.02      674.23     23.43 o
   5   3  14       93.27       92.16      8.84 o
   6   3  14      535.65      567.28     17.59 o
   7   3  14      123.26      115.17      8.87 o
   8   3  14       38.59       45.21      7.46 o
   9   3  14        1.93        3.99      6.11 o
  10   3  14        0.95        3.03      6.24 o
  11   3  14       21.40       19.27      7.75 o
  12   3  14        0.03        2.45      9.35 o
   0   4  14      510.20      487.17     12.26 o
   1   4  14       61.38       64.99      5.35 o
   2   4  14       48.98       52.93      3.78 o
   3   4  14      140.14      130.35      5.53 o
   4   4  14       93.18      101.29      5.74 o
   5   4  14      223.93      218.15     13.74 o
   6   4  14      213.52      196.04     12.37 o
   7   4  14        3.13       -1.65      6.05 o
   8   4  14       12.57        8.96      6.01 o
   9   4  14       66.12       63.87      9.30 o
  10   4  14       13.09       12.93      6.94 o
  11   4  14        6.01       21.70     10.47 o
  12   4  14        7.52        9.27      9.64 o
   1   5  14       54.04       52.82      4.73 o
   2   5  14       37.62       35.74      4.53 o
   3   5  14       89.56       83.60      5.85 o
   4   5  14      174.96      158.90      8.36 o
   5   5  14      108.26      126.61      7.43 o
   6   5  14      102.63      100.24     13.27 o
   7   5  14        0.25       -0.17      6.30 o
   8   5  14       96.21       87.23     10.32 o
   9   5  14      103.32      110.14      9.86 o
  10   5  14       62.83       80.88      9.59 o
  11   5  14        1.03        1.38      7.29 o
   0   6  14      318.74      292.29     17.84 o
   1   6  14      230.49      235.75     11.29 o
   2   6  14       14.12       13.25      5.73 o
   3   6  14       15.57       15.31      5.47 o
   4   6  14        7.20        8.38      4.45 o
   5   6  14        0.25        1.09      5.72 o
   6   6  14       18.54       24.22     17.39 o
   7   6  14       51.20       53.37     11.13 o
   8   6  14       36.28       33.04      8.54 o
   9   6  14        4.72       12.08      6.99 o
  10   6  14       68.76       86.31     12.52 o
   1   7  14       31.64       32.07      6.33 o
   2   7  14        4.26       -3.81      5.55 o
   3   7  14       12.37        7.35      6.09 o
   4   7  14       40.98       49.63     10.93 o
   5   7  14        2.98       10.00      8.07 o
   6   7  14       21.16       10.72      6.85 o
   7   7  14       15.54       18.31      7.57 o
   8   7  14        0.48       -3.21      7.17 o
   9   7  14       14.69       17.57      8.90 o
   0   8  14       31.65       26.59      9.26 o
   1   8  14        2.64        8.82      5.46 o
   2   8  14       17.52        3.70      5.38 o
   3   8  14        0.57        4.48      8.38 o
   4   8  14        6.02        2.86      8.56 o
   5   8  14       10.87       22.72      9.99 o
   6   8  14       10.18       16.81      9.50 o
   7   8  14        6.09        8.67     10.41 o
   8   8  14        2.66       -3.09     17.35 o
   1   9  14        0.06        9.95      9.65 o
   2   9  14        0.10      -11.61     14.60 o
   3   9  14        0.17        5.99      9.29 o
   4   9  14        8.28        6.07      9.83 o
   5   9  14        0.44        7.74      9.30 o
   6   9  14        0.17       -7.46      9.11 o
   7   9  14       27.03       44.20     12.83 o
   0  10  14        0.29        2.60     13.30 o
   1  10  14       16.10       13.88      9.55 o
   2  10  14        0.80       -6.19     10.70 o
   3  10  14        4.96       13.49     10.42 o
   4  10  14        5.85       16.59     11.42 o
   1   1  15       30.60       24.93      4.39 o
   2   1  15      163.90      160.01      7.96 o
   3   1  15      108.70      113.18      8.56 o
   4   1  15        1.65       -1.46      4.66 o
   5   1  15       67.91       60.63      7.55 o
   6   1  15      105.90      107.94      8.38 o
   7   1  15      303.95      288.01     12.74 o
   8   1  15      229.72      231.06     12.58 o
   9   1  15       23.24       20.75      6.66 o
  10   1  15       31.34       22.18      7.32 o
  11   1  15        1.63        3.55      6.79 o
  12   1  15        4.79        0.98      7.48 o
   0   2  15      102.46      106.61      9.03 o
   1   2  15       17.87       21.72      3.55 o
   2   2  15       48.39       54.42      4.24 o
   3   2  15        7.36        6.66      4.15 o
   4   2  15      303.89      299.18     12.82 o
   5   2  15      139.57      132.88      9.99 o
   6   2  15      237.56      229.47     13.04 o
   7   2  15       17.58       12.69      6.06 o
   8   2  15       35.22       36.06     13.08 o
   9   2  15       85.95       75.37      8.86 o
  10   2  15       55.37       52.68      8.53 o
  11   2  15        4.00        2.33      6.86 o
  12   2  15        5.94       10.86      8.11 o
   1   3  15       45.70       44.13      3.78 o
   2   3  15       14.96       18.18      3.73 o
   3   3  15        0.65        3.77      3.75 o
   4   3  15        8.63       11.18      4.44 o
   5   3  15       10.09       12.03      6.29 o
   6   3  15       76.05       82.35      9.10 o
   7   3  15      220.50      216.12     13.53 o
   8   3  15        0.10       -2.97      5.41 o
   9   3  15      126.50      122.36     10.20 o
  10   3  15       13.16        8.28      6.79 o
  11   3  15       43.33       46.43      9.31 o
  12   3  15        0.01       14.25      8.15 o
   0   4  15      168.85      177.44     11.87 o
   1   4  15      556.87      550.36     11.62 o
   2   4  15      149.89      153.86      5.89 o
   3   4  15       32.73       39.92      4.17 o
   4   4  15       38.36       38.10      5.78 o
   5   4  15      182.26      180.51     11.72 o
   6   4  15        3.76        3.74     10.35 o
   7   4  15        9.39       11.13      7.67 o
   8   4  15        3.39       -4.72      5.90 o
   9   4  15        8.28       12.91      6.82 o
  10   4  15        3.65       13.18      7.28 o
  11   4  15        4.92        6.46      7.39 o
   1   5  15        3.11        1.81      3.40 o
   2   5  15        1.17       -0.54      3.62 o
   3   5  15       15.44       20.05      4.41 o
   4   5  15        1.41        1.71      4.29 o
   5   5  15       56.21       57.95      6.09 o
   6   5  15        1.91        1.20      6.29 o
   7   5  15      171.24      172.14     14.14 o
   8   5  15       44.63       48.96     10.79 o
   9   5  15       14.53       14.53      6.99 o
  10   5  15      138.67      141.72     11.70 o
  11   5  15        1.43       12.47      7.68 o
   0   6  15      995.08     1041.36     30.54 o
   1   6  15      169.42      159.08      9.90 o
   2   6  15      326.29      299.64      9.16 o
   3   6  15        8.04       12.68      4.36 o
   4   6  15       42.78       35.12      5.47 o
   5   6  15        1.52        7.22      7.56 o
   6   6  15        0.07        5.23      6.27 o
   7   6  15        8.31        0.53     10.07 o
   8   6  15        8.65       16.56      8.01 o
   9   6  15       23.12       18.67      7.40 o
  10   6  15        0.03        1.57      7.19 o
   1   7  15      199.69      170.78     10.52 o
   2   7  15        1.45        4.19      5.76 o
   3   7  15      103.18      119.85     13.94 o
   4   7  15       11.02       22.16      9.19 o
   5   7  15        5.69        8.55      8.99 o
   6   7  15        1.06       -7.85      7.85 o
   7   7  15        3.73       -1.01      9.54 o
   8   7  15        2.63        3.18      9.61 o
   9   7  15       20.79       27.05     12.36 o
   0   8  15        0.14        1.36      7.78 o
   1   8  15        3.15        4.43      5.59 o
   2   8  15        0.13       -5.63      6.48 o
   3   8  15       39.07       45.51     11.03 o
   4   8  15        3.10        2.04      8.37 o
   5   8  15        1.25       -1.75      8.47 o
   6   8  15        6.14        6.63      9.67 o
   7   8  15        0.99        9.53     13.01 o
   8   8  15       29.99       36.28     15.47 o
   1   9  15        1.19       -1.56      7.16 o
   2   9  15        5.04        3.95      8.99 o
   3   9  15       36.49       26.41     10.83 o
   4   9  15       28.79       35.64     11.43 o
   5   9  15       20.88       34.50     12.06 o
   6   9  15       17.13       15.76     12.14 o
   0  10  15        9.68       32.96     15.61 o
   1  10  15        0.10       27.17     15.32 o
   2  10  15        9.11       13.13     17.49 o
   3  10  15        0.98       -8.64      8.64 o
   4  10  15        0.81        4.48     10.43 o
   0   0  16     1855.08     1919.85     52.90 o
   1   0  16      895.74      875.16     27.61 o
   2   0  16      389.40      377.43     15.64 o
   3   0  16       55.89       36.14     10.70 o
   4   0  16       74.48       95.69     14.17 o
   5   0  16       57.96       65.05      9.67 o
   6   0  16       14.71       15.03      7.96 o
   7   0  16        6.49       -1.66      8.15 o
   8   0  16       83.00       87.40     12.47 o
   9   0  16      102.38      137.18     15.27 o
  10   0  16       24.72       23.65     10.20 o
  11   0  16       10.96       16.19     11.13 o
  12   0  16        0.04        7.84     11.72 o
   1   1  16        4.80        2.47      3.71 o
   2   1  16      141.29      150.98      8.01 o
   3   1  16       55.40       54.21      6.96 o
   4   1  16       37.61       18.72     10.03 o
   5   1  16       18.80       14.73      6.16 o
   6   1  16      127.00      147.88     14.89 o
   7   1  16      131.44      149.78     10.22 o
   8   1  16        0.03        7.71      6.38 o
   9   1  16        3.51       -5.31      6.03 o
  10   1  16        9.77       12.62      6.74 o
  11   1  16       11.05       13.81      7.61 o
  12   1  16        0.37        1.68      9.74 o
   0   2  16        3.39        4.15      5.35 o
   1   2  16       80.88       87.43      6.33 o
   2   2  16       18.21       18.08      4.11 o
   3   2  16       35.94       27.43      5.41 o
   4   2  16        0.16        4.29      5.44 o
   5   2  16       58.33       44.96      7.55 o
   6   2  16       23.51       28.17      7.36 o
   7   2  16       27.17       19.45      6.53 o
   8   2  16        7.88        1.97      5.90 o
   9   2  16        8.32        7.06      6.56 o
  10   2  16        8.68       14.01      7.06 o
  11   2  16        5.25        6.04      7.51 o
  12   2  16        2.49        1.65      7.83 o
   1   3  16       24.77       26.07      3.61 o
   2   3  16     1107.00     1081.39     23.32 o
   3   3  16      168.10      191.65      8.05 o
   4   3  16      501.74      521.85     16.31 o
   5   3  16      585.78      549.00     23.04 o
   6   3  16        8.76        3.89      6.68 o
   7   3  16       76.60      101.91     10.29 o
   8   3  16       52.97       53.98      7.80 o
   9   3  16       52.94       71.85      8.91 o
  10   3  16       14.65       17.60      7.11 o
  11   3  16        0.43       11.67      7.41 o
   0   4  16      485.20      481.54     13.34 o
   1   4  16       18.50       20.17      6.28 o
   2   4  16       68.77       64.00      5.45 o
   3   4  16       48.43       47.04      5.92 o
   4   4  16      307.71      284.58     13.47 o
   5   4  16        8.69       -1.90      6.00 o
   6   4  16      196.21      190.96     12.80 o
   7   4  16       14.31        6.43      6.83 o
   8   4  16        0.82       -2.65      5.90 o
   9   4  16        4.36       -0.48      6.46 o
  10   4  16        0.26        1.38      7.22 o
  11   4  16        4.59       11.47      8.47 o
   1   5  16        3.33       -0.89      3.74 o
   2   5  16       28.08       30.88      4.78 o
   3   5  16       58.40       57.70      7.39 o
   4   5  16        0.02       -3.17      4.26 o
   5   5  16        3.10        8.10      4.72 o
   6   5  16        3.12        2.29      6.32 o
   7   5  16       35.36       28.31      9.48 o
   8   5  16       76.69       87.98     10.71 o
   9   5  16       37.48       25.79      8.26 o
  10   5  16       20.29       20.25      7.70 o
   0   6  16       11.61       20.70      8.33 o
   1   6  16      177.54      151.88      9.96 o
   2   6  16        2.26       10.62      5.49 o
   3   6  16        8.54        5.82      4.39 o
   4   6  16       19.09       21.35      5.07 o
   5   6  16       59.58       65.08      8.42 o
   6   6  16        4.69        4.04      6.68 o
   7   6  16        0.46       -3.59      6.69 o
   8   6  16        3.14       -0.14      7.40 o
   9   6  16        0.00       -0.98      6.82 o
  10   6  16       14.74       13.19      7.75 o
   1   7  16       31.91       26.39      6.27 o
   2   7  16       45.43       53.29      7.21 o
   3   7  16       41.98       58.94     11.63 o
   4   7  16        9.37       25.10      9.50 o
   5   7  16       12.71       15.67      9.09 o
   6   7  16        2.65       -6.65      8.28 o
   7   7  16        1.47        1.51      8.93 o
   8   7  16        4.12        0.69      9.92 o
   9   7  16        6.67       24.85     12.15 o
   0   8  16      356.90      306.08     29.20 o
   1   8  16      104.29      101.37     13.17 o
   2   8  16       65.57       58.17      9.89 o
   3   8  16        6.03        5.62      8.37 o
   4   8  16        2.23        8.24      9.40 o
   5   8  16        3.47        1.97      9.09 o
   6   8  16        0.86       15.14     10.83 o
   7   8  16        4.14       12.70     10.78 o
   1   9  16        3.35        8.38      7.67 o
   2   9  16        7.91       -0.92     12.43 o
   3   9  16        1.11       -3.45      8.85 o
   4   9  16        2.57       28.05     13.88 o
   5   9  16        0.41        7.10     10.70 o
   0  10  16        8.33       17.92     14.74 o
   1  10  16        0.32       17.35     14.45 o
   2  10  16        0.06        7.31     16.19 o
   1   1  17       90.25       97.88      6.99 o
   2   1  17       42.69       48.60      8.40 o
   3   1  17       92.07       79.18      8.01 o
   4   1  17      199.17      196.46     13.87 o
   5   1  17      127.08      123.26     10.34 o
   6   1  17       21.42       22.24      6.25 o
   7   1  17      494.20      468.22     15.10 o
   8   1  17       44.79       34.42      7.50 o
   9   1  17      167.77      162.85     11.79 o
  10   1  17       26.55       29.67      7.84 o
  11   1  17       11.10       22.37      8.01 o
   0   2  17       55.17       58.67      8.31 o
   1   2  17      470.69      464.54     12.17 o
   2   2  17      190.22      198.14      8.48 o
   3   2  17      127.32      111.98      8.04 o
   4   2  17       11.71        0.78      5.76 o
   5   2  17        2.86       -2.72      5.78 o
   6   2  17      197.05      178.88     12.33 o
   7   2  17        0.08       -3.11      5.62 o
   8   2  17        9.56        9.32      6.44 o
   9   2  17        1.67        6.57      6.60 o
  10   2  17        7.78       19.73      7.43 o
  11   2  17       10.19       15.35      7.90 o
   1   3  17       83.43       86.73      5.17 o
   2   3  17       18.18       16.84      4.21 o
   3   3  17      208.65      219.08     10.85 o
   4   3  17      360.81      353.88     14.04 o
   5   3  17       54.34       51.38      8.40 o
   6   3  17        1.68        1.45      6.46 o
   7   3  17        6.39        8.03      7.11 o
   8   3  17        0.18       -0.80      6.05 o
   9   3  17       10.74        8.14      6.79 o
  10   3  17       16.54       23.04      7.64 o
  11   3  17       46.98       54.50      9.70 o
   0   4  17       86.59       87.55      7.54 o
   1   4  17       32.36       22.29      4.58 o
   2   4  17        1.20        0.50      3.98 o
   3   4  17        0.32       -2.10      4.11 o
   4   4  17       32.48       38.33      7.38 o
   5   4  17       28.37       26.68      8.67 o
   6   4  17       26.44       14.67      7.00 o
   7   4  17       11.01        7.11      7.11 o
   8   4  17       18.23       22.86      7.11 o
   9   4  17        0.20       -3.56      6.43 o
  10   4  17       59.04       86.15     10.17 o
   1   5  17       25.14       20.42      4.72 o
   2   5  17        0.76       -3.91      3.91 o
   3   5  17       74.47       74.38      6.27 o
   4   5  17        1.76        0.36      4.46 o
   5   5  17       72.94       72.09      6.93 o
   6   5  17        3.33       11.80      6.91 o
   7   5  17       30.12       45.71      8.84 o
   8   5  17       10.09       30.61     11.92 o
   9   5  17        1.18        3.49     10.52 o
  10   5  17       27.07       41.78      8.84 o
   0   6  17        0.12       -2.21      6.79 o
   1   6  17       39.78       26.60      6.25 o
   2   6  17       15.91       15.89      5.85 o
   3   6  17       17.17       14.40      6.39 o
   4   6  17        2.04        6.97      8.35 o
   5   6  17       14.48       12.76      8.64 o
   6   6  17        8.65        7.09      6.99 o
   7   6  17       15.41       22.16     11.61 o
   8   6  17        0.07        1.67     10.71 o
   9   6  17       24.33       16.00     10.49 o
   1   7  17        1.28       -5.18      5.18 o
   2   7  17       23.42       26.62      6.52 o
   3   7  17        6.14        2.06      9.83 o
   4   7  17        0.04        4.19      8.79 o
   5   7  17        2.83        6.54      9.22 o
   6   7  17        1.12       -2.58      9.14 o
   7   7  17        0.51       12.34     10.12 o
   8   7  17       30.07       40.09     13.45 o
   0   8  17      189.88      170.11     16.22 o
   1   8  17      227.08      226.49     12.81 o
   2   8  17       47.22       42.27      9.45 o
   3   8  17       22.71       17.65      9.84 o
   4   8  17        2.18       15.62      9.81 o
   5   8  17        0.00        2.88     10.12 o
   6   8  17        9.12        2.80     10.26 o
   7   8  17        6.74        5.66     10.56 o
   1   9  17        3.43       -5.12      8.06 o
   2   9  17        6.69       12.04     10.51 o
   3   9  17        0.35        4.99      9.50 o
   4   9  17        1.78        6.34     10.32 o
   5   9  17        3.68      -10.41     10.41 o
   0   0  18       97.70       97.71     14.74 o
   1   0  18       15.57        4.24      6.12 o
   2   0  18       57.46       55.36      8.78 o
   3   0  18        0.08       -5.49      7.81 o
   4   0  18      445.56      506.20     29.20 o
   5   0  18      152.57      175.71     14.61 o
   6   0  18       38.04       37.55     10.53 o
   7   0  18      502.29      569.89     23.50 o
   8   0  18      319.47      323.88     21.21 o
   9   0  18      280.62      301.43     21.05 o
  10   0  18       46.76       56.91     12.67 o
  11   0  18       10.83        2.30     10.51 o
   1   1  18       17.37       14.81      4.83 o
   2   1  18       25.95       28.75      6.09 o
   3   1  18        2.18        6.31      5.38 o
   4   1  18       17.48       12.16      6.19 o
   5   1  18       42.48       28.70      9.46 o
   6   1  18      325.26      330.87     28.04 o
   7   1  18       52.15       65.54      8.27 o
   8   1  18       22.50       25.68      7.17 o
   9   1  18       88.07      104.72     11.46 o
  10   1  18       21.53       30.89      7.90 o
  11   1  18       12.50       14.30      8.18 o
   0   2  18       64.44       61.19      8.88 o
   1   2  18      122.48      125.91     10.06 o
   2   2  18      237.98      240.46      9.33 o
   3   2  18      128.66      130.00      8.99 o
   4   2  18      118.22      127.61     10.60 o
   5   2  18      185.80      184.51     12.37 o
   6   2  18       11.75       -2.08      7.70 o
   7   2  18        0.01       -5.51      5.51 o
   8   2  18       19.70       20.88      7.51 o
   9   2  18       38.74       54.66     11.30 o
  10   2  18        0.01        3.20      6.96 o
  11   2  18        0.08        4.17      9.93 o
   1   3  18        5.72       12.08      4.22 o
   2   3  18       77.77       65.17      6.92 o
   3   3  18       81.27       95.61      8.20 o
   4   3  18       41.66       31.64      7.87 o
   5   3  18      177.55      188.19     12.75 o
   6   3  18       12.04        7.12      7.14 o
   7   3  18        5.46        8.22      7.87 o
   8   3  18       33.29       45.06      8.08 o
   9   3  18       11.45        8.82      7.00 o
  10   3  18        8.81       29.31      9.22 o
  11   3  18        7.26        1.40      7.54 o
   0   4  18      402.23      408.02     13.47 o
   1   4  18        0.13       -0.90      4.10 o
   2   4  18      176.90      171.98      8.50 o
   3   4  18      210.84      206.95      9.41 o
   4   4  18      109.85      108.67     10.06 o
   5   4  18        0.03       -3.70      5.92 o
   6   4  18       66.06       61.32      9.24 o
   7   4  18       15.01       20.32      7.66 o
   8   4  18       31.77       41.36     11.56 o
   9   4  18        8.12       12.31     10.14 o
  10   4  18       19.48       19.17      8.33 o
   1   5  18       50.87       55.47      7.26 o
   2   5  18       20.43       14.54      4.57 o
   3   5  18        0.12       -0.14      4.20 o
   4   5  18       11.39       21.07      7.64 o
   5   5  18       36.16       32.75      7.78 o
   6   5  18       25.54       35.72      8.28 o
   7   5  18        6.62       11.06      7.99 o
   8   5  18       14.26       16.10      8.36 o
   9   5  18        2.88        1.21      7.18 o
   0   6  18        3.58       13.35      8.26 o
   1   6  18       36.99       30.80      9.31 o
   2   6  18        2.02        5.33      5.45 o
   3   6  18       14.53        9.97      6.69 o
   4   6  18       10.07       12.98      8.89 o
   5   6  18       12.88       15.37     10.12 o
   6   6  18        0.89       -7.02      8.58 o
   7   6  18        7.37       13.15     10.63 o
   8   6  18        6.62        1.80     10.42 o
   9   6  18        2.51       -2.48      9.34 o
   1   7  18        7.75        7.33      6.10 o
   2   7  18        3.63       11.51      5.97 o
   3   7  18        6.14        9.86      8.69 o
   4   7  18       12.21        5.65      9.30 o
   5   7  18       42.56       60.52     12.47 o
   6   7  18        1.95        5.46      9.55 o
   7   7  18        0.92        4.32     10.87 o
   0   8  18       54.24       35.41     21.97 o
   1   8  18       70.54       73.97     11.05 o
   2   8  18        2.05        6.75      7.56 o
   3   8  18        4.76        2.36      9.37 o
   4   8  18        0.66        3.16      9.60 o
   5   8  18        0.60        3.19      9.87 o
   6   8  18        2.93       -2.40     10.55 o
   1   9  18        1.90        7.60      8.66 o
   2   9  18       25.96       30.14     11.43 o
   3   9  18        9.31       13.31     10.51 o
   4   9  18        3.55       -2.91     20.81 o
   1   1  19        9.50        5.49      4.96 o
   2   1  19       62.38       70.89      8.32 o
   3   1  19       70.40       80.86      9.38 o
   4   1  19       79.44       91.62     11.25 o
   5   1  19       20.45        8.45      6.79 o
   6   1  19       20.56       25.14      6.55 o
   7   1  19        0.17       -0.05      6.20 o
   8   1  19       15.22        3.79      6.42 o
   9   1  19        0.94       14.94      7.28 o
  10   1  19        0.06       -3.67      7.02 o
  11   1  19        0.17        7.21      7.86 o
   0   2  19      383.96      433.91     28.19 o
   1   2  19       47.10       45.02      6.38 o
   2   2  19      360.39      349.43     10.86 o
   3   2  19       37.99       33.35      8.34 o
   4   2  19        0.44       -0.28      7.29 o
   5   2  19       38.31       27.92      7.61 o
   6   2  19       43.36       39.01      8.30 o
   7   2  19        1.00        4.95      6.28 o
   8   2  19        0.08        4.25      7.26 o
   9   2  19       20.38       25.73      7.84 o
  10   2  19       11.24       24.19      8.07 o
   1   3  19        5.14        2.07      4.22 o
   2   3  19        1.46       -2.40      5.91 o
   3   3  19        3.17       -0.75      5.08 o
   4   3  19       37.58       42.23      7.72 o
   5   3  19        2.06       -3.05      9.44 o
   6   3  19        0.50        3.26      6.80 o
   7   3  19       14.64       25.07      8.44 o
   8   3  19       17.57       10.66      9.05 o
   9   3  19        0.03       11.90      7.11 o
  10   3  19        0.12        7.46      7.38 o
   0   4  19        0.46        2.01      5.46 o
   1   4  19      373.68      337.46     18.64 o
   2   4  19        6.78        5.43      5.08 o
   3   4  19        5.13        4.02      4.69 o
   4   4  19        0.48       -2.52      5.95 o
   5   4  19       33.77       11.39      6.89 o
   6   4  19        1.09        2.62      7.69 o
   7   4  19        0.86       -1.49      6.87 o
   8   4  19        0.56       -1.61      6.30 o
   9   4  19        0.19        2.87      7.46 o
  10   4  19       26.46       23.49      8.56 o
   1   5  19       24.95       17.00      6.11 o
   2   5  19       66.45       65.58      7.81 o
   3   5  19        8.07        4.00      4.62 o
   4   5  19       85.23       83.49     10.79 o
   5   5  19       30.34       23.72      7.55 o
   6   5  19       12.65       18.13      7.57 o
   7   5  19       30.37       35.63     12.83 o
   8   5  19        5.21        3.53      8.01 o
   9   5  19        9.54        3.27      7.78 o
   0   6  19        8.65       15.07      8.47 o
   1   6  19       10.62       13.32      5.97 o
   2   6  19        5.21        6.18      5.80 o
   3   6  19        0.54        8.04      6.40 o
   4   6  19       10.76        9.65     20.38 o
   5   6  19        0.35       12.58      9.81 o
   6   6  19        0.18        1.57     10.70 o
   7   6  19       14.33       28.88     11.81 o
   8   6  19        3.02       10.83     12.14 o
   1   7  19       15.27       15.75      7.18 o
   2   7  19        5.81        6.91      6.05 o
   3   7  19       25.91       55.35     12.26 o
   4   7  19        1.26        0.56      9.40 o
   5   7  19        5.88       11.90      9.60 o
   6   7  19        2.09        2.33     10.10 o
   7   7  19       16.92       20.44     11.81 o
   0   8  19      116.39      140.77     16.09 o
   1   8  19       39.34       45.27      9.85 o
   2   8  19       42.85       49.18      9.97 o
   3   8  19        7.55       22.69     11.24 o
   4   8  19        1.59       11.29      9.99 o
   5   8  19        4.41        6.36      9.99 o
   1   9  19        8.41      -13.04     15.61 o
   2   9  19        1.95       -7.27      8.97 o
   0   0  20       43.46       37.00     12.43 o
   1   0  20       82.30       75.25     10.53 o
   2   0  20       92.32      103.18     14.45 o
   3   0  20        4.28        3.76     10.70 o
   4   0  20        6.50        7.23     11.85 o
   5   0  20       82.23       77.53     11.84 o
   6   0  20      212.42      201.50     33.68 o
   7   0  20      123.14      119.63     14.40 o
   8   0  20        6.45        6.90      9.75 o
   9   0  20       20.79       23.07     12.00 o
  10   0  20        0.13       10.82     14.31 o
   1   1  20        1.07        3.98      5.86 o
   2   1  20      138.26      132.10      9.02 o
   3   1  20      218.88      236.47     13.66 o
   4   1  20        9.57        8.92      6.71 o
   5   1  20      312.98      311.63     16.13 o
   6   1  20       66.64       56.83      8.18 o
   7   1  20       34.37       29.07      7.60 o
   8   1  20       54.39       55.59      8.58 o
   9   1  20       40.84       45.85      8.67 o
  10   1  20        0.07       -3.74      8.39 o
   0   2  20      945.90     1007.08     27.91 o
   1   2  20       86.59       92.37      8.05 o
   2   2  20       89.10       74.17      7.75 o
   3   2  20        2.16       -0.12      5.28 o
   4   2  20       77.24       90.02      9.90 o
   5   2  20       78.43       88.50     10.18 o
   6   2  20       90.87      104.20     13.25 o
   7   2  20        0.84        5.05      6.43 o
   8   2  20       56.88       55.47      9.01 o
   9   2  20       29.40       34.67      8.56 o
  10   2  20        7.35       11.97     10.18 o
   1   3  20       20.83       19.95      5.05 o
   2   3  20        0.26       -4.47      5.25 o
   3   3  20       36.93       31.83      6.81 o
   4   3  20        0.27       10.30      6.75 o
   5   3  20       31.50       29.43      9.66 o
   6   3  20        0.62        1.62      7.26 o
   7   3  20      148.28      167.07     13.92 o
   8   3  20        0.03        5.59      6.91 o
   9   3  20       14.61       19.91      8.00 o
  10   3  20        0.10        6.38      7.79 o
   0   4  20      125.33      131.70     14.07 o
   1   4  20      105.26       99.16      7.36 o
   2   4  20       10.73       -2.25      4.74 o
   3   4  20       40.72       25.53      5.63 o
   4   4  20        0.77        0.60      7.36 o
   5   4  20        0.44        0.25      6.51 o
   6   4  20        1.54       -5.85      7.96 o
   7   4  20       10.47       12.24      8.00 o
   8   4  20        1.28       -1.60      6.92 o
   9   4  20        7.12        4.03      7.88 o
   1   5  20        0.63       -2.68      5.42 o
   2   5  20       16.54       11.62      6.02 o
   3   5  20        4.79        6.90      6.63 o
   4   5  20       38.65       41.09      8.07 o
   5   5  20        9.04       13.30     13.88 o
   6   5  20       10.54       12.17      8.11 o
   7   5  20        1.25        3.50      7.73 o
   8   5  20       15.17       25.38     12.89 o
   0   6  20        9.68       15.82      9.54 o
   1   6  20        2.23        0.13      9.68 o
   2   6  20        9.50        7.09      5.95 o
   3   6  20        0.09        9.78      6.83 o
   4   6  20        0.05        6.34      9.17 o
   5   6  20       24.06       39.85     11.98 o
   6   6  20        1.88        9.40     10.43 o
   7   6  20       12.66       24.72     11.75 o
   1   7  20        0.01       -1.81      6.01 o
   2   7  20        1.00        2.60      7.65 o
   3   7  20       15.17       -3.18      9.19 o
   4   7  20        1.61        0.66      9.58 o
   5   7  20       17.65       11.19     10.58 o
   6   7  20       15.17       24.86     11.86 o
   0   8  20        9.84       33.46     11.53 o
   1   8  20        4.42       16.94     10.74 o
   2   8  20        0.20        2.03      7.96 o
   3   8  20        0.00        0.12      9.70 o
   4   8  20        6.64        6.16     10.81 o
   1   1  21       40.92       50.01      6.99 o
   2   1  21      157.83      170.58     17.86 o
   3   1  21       53.98       63.72     10.83 o
   4   1  21      137.90      131.54     14.31 o
   5   1  21       28.47       23.51      9.90 o
   6   1  21        2.22        9.30      7.09 o
   7   1  21       95.66      103.35     10.29 o
   8   1  21        1.34        1.40      7.02 o
   9   1  21       21.32       37.74      8.91 o
  10   1  21       13.27       14.20     10.31 o
   0   2  21        2.66       -0.46      7.61 o
   1   2  21        2.05       -0.88      5.15 o
   2   2  21        3.00       -5.16      5.16 o
   3   2  21      115.15      113.36      9.57 o
   4   2  21       11.55       12.77      8.32 o
   5   2  21      127.82      142.91     12.44 o
   6   2  21        1.05        5.66      7.48 o
   7   2  21        6.30        3.26      6.91 o
   8   2  21       20.59       31.15      8.24 o
   9   2  21        1.40       14.21      7.91 o
   1   3  21       30.49       38.74      5.82 o
   2   3  21       68.89       72.09      7.98 o
   3   3  21      102.81       95.51      9.01 o
   4   3  21        0.41        4.06      6.38 o
   5   3  21       38.78       28.44      9.63 o
   6   3  21        0.42       -6.00      7.01 o
   7   3  21       12.57       28.27     18.69 o
   8   3  21        7.09        8.66      7.46 o
   9   3  21       55.28       56.50      9.84 o
   0   4  21        0.44       -5.92      7.81 o
   1   4  21       55.51       42.56      7.58 o
   2   4  21       17.57        7.87      5.14 o
   3   4  21       13.20        8.40      5.08 o
   4   4  21        2.14       -1.80      5.77 o
   5   4  21        0.01        5.58      6.95 o
   6   4  21        7.37       -1.40      9.05 o
   7   4  21        2.47       10.83      8.47 o
   8   4  21        2.94       12.21      7.66 o
   1   5  21        2.07        9.56      6.00 o
   2   5  21        2.68        1.12      5.87 o
   3   5  21        1.53       -4.09      5.56 o
   4   5  21        6.99       14.99      7.40 o
   5   5  21        2.02       -0.47      9.05 o
   6   5  21        4.78       -2.93     10.01 o
   7   5  21       17.98       34.83     12.24 o
   8   5  21        2.75       -8.29     10.62 o
   0   6  21        1.30       10.97     16.33 o
   1   6  21        1.87        0.14      7.39 o
   2   6  21        0.62        4.28      5.91 o
   3   6  21        2.10       -1.01      9.20 o
   4   6  21        0.70       -2.01      9.55 o
   5   6  21        1.54       14.68     10.74 o
   6   6  21        1.41        7.95     11.13 o
   7   6  21        5.83       -0.14     11.11 o
   1   7  21        0.40       17.31      7.17 o
   2   7  21        1.86        5.39      8.13 o
   3   7  21        0.93      -11.82     13.73 o
   4   7  21        2.14        7.98     10.32 o
   5   7  21        2.55       12.41     11.14 o
   0   8  21        0.85        9.54     16.19 o
   1   8  21        0.83       -7.15     13.10 o
   2   8  21       11.29        6.04      9.61 o
   3   8  21        0.66       14.62     10.70 o
   0   0  22      209.33      238.79     24.28 o
   1   0  22      115.84      156.50     23.71 o
   2   0  22      335.28      358.43     18.80 o
   3   0  22       35.61       54.93     15.90 o
   4   0  22       15.13        8.96     12.43 o
   5   0  22      182.03      167.72     23.42 o
   6   0  22       45.83       61.31     12.67 o
   7   0  22       26.42       33.00     10.90 o
   8   0  22        0.76        2.09      9.46 o
   9   0  22        2.76       17.14     11.55 o
   1   1  22        0.12       -2.93      5.28 o
   2   1  22       36.04       50.67      7.36 o
   3   1  22      189.42      224.79     17.27 o
   4   1  22        0.41        1.61      9.84 o
   5   1  22      309.86      311.07     30.05 o
   6   1  22       46.40       64.66      8.99 o
   7   1  22       39.13       39.36      8.46 o
   8   1  22       14.32       -0.45      7.09 o
   9   1  22       18.92       31.55      9.23 o
   0   2  22        2.19        8.84      8.17 o
   1   2  22       55.42       60.48      9.20 o
   2   2  22        3.64       -1.62      5.87 o
   3   2  22       35.38       40.23      8.05 o
   4   2  22        0.44       -1.70      6.92 o
   5   2  22        0.02       -2.43      7.06 o
   6   2  22        1.30        8.29      8.03 o
   7   2  22       55.92       55.54      9.09 o
   8   2  22       10.98       13.63      7.67 o
   9   2  22       82.50       88.12     10.73 o
   1   3  22       21.27       23.84      5.55 o
   2   3  22        1.24       -5.02      5.51 o
   3   3  22       26.99       20.65      7.14 o
   4   3  22        0.02        1.81      6.67 o
   5   3  22        3.38        1.77      7.17 o
   6   3  22        0.54       -5.80      7.40 o
   7   3  22        8.30        3.55      6.94 o
   8   3  22        7.15       -4.19      7.11 o
   0   4  22       49.55       36.66     10.41 o
   1   4  22       67.21       68.10      8.39 o
   2   4  22       17.14       18.52      6.76 o
   3   4  22       24.67       27.35      6.09 o
   4   4  22        0.04       -5.34      5.34 o
   5   4  22        3.85        7.31      7.61 o
   6   4  22        0.28       14.14     14.86 o
   7   4  22        0.03       -1.57      7.81 o
   8   4  22        2.24       -8.50     11.06 o
   1   5  22        1.45        1.92      7.30 o
   2   5  22        5.53       14.39      6.57 o
   3   5  22        5.34       -4.60      6.80 o
   4   5  22        3.78       23.15     10.25 o
   5   5  22        9.60        2.23      9.90 o
   6   5  22        4.75        1.04     10.01 o
   7   5  22        0.88       -5.37     10.31 o
   0   6  22       23.09        8.32     21.39 o
   1   6  22        0.04       -0.80      6.17 o
   2   6  22       43.73       62.44      9.81 o
   3   6  22        0.83       -8.56      8.56 o
   4   6  22       19.31       20.06     10.82 o
   5   6  22        7.02       30.44     12.56 o
   6   6  22        6.44       13.72     20.96 o
   1   7  22        0.14        6.48      8.08 o
   2   7  22        0.01        6.95      8.17 o
   3   7  22        7.30        2.57     11.27 o
   4   7  22        0.47       21.17     11.75 o
   1   1  23        7.47       10.92      6.22 o
   2   1  23        0.13       -2.47      5.65 o
   3   1  23        1.39        9.40      8.79 o
   4   1  23        7.49        5.42      7.45 o
   5   1  23        0.96       16.06      7.94 o
   6   1  23       13.55       18.59      7.73 o
   7   1  23        9.55       -4.19      6.97 o
   8   1  23        7.05        8.19      7.50 o
   0   2  23       99.38      108.82     13.41 o
   1   2  23      234.07      235.18     12.26 o
   2   2  23        1.03       -5.24      6.05 o
   3   2  23       31.77        5.07      7.44 o
   4   2  23        1.53       -1.49      7.96 o
   5   2  23       54.95       66.32     11.28 o
   6   2  23        4.23        1.86     12.23 o
   7   2  23       21.14       29.93      8.27 o
   8   2  23       41.07       45.23      9.25 o
   1   3  23        6.00        1.00      5.07 o
   2   3  23       23.75       26.60     11.60 o
   3   3  23        3.66        0.55      6.13 o
   4   3  23        1.61       -6.53      6.53 o
   5   3  23       20.15       29.21      9.06 o
   6   3  23       14.55       12.03      8.78 o
   7   3  23        3.47       -0.93      7.14 o
   8   3  23        9.06        0.89     11.47 o
   0   4  23        0.01        8.57      9.34 o
   1   4  23       10.44       17.78      6.78 o
   2   4  23       36.08       31.13      7.59 o
   3   4  23        3.91        3.63      7.36 o
   4   4  23       28.13       20.95      9.71 o
   5   4  23        0.13        1.73      9.61 o
   6   4  23        0.02       -4.90      9.38 o
   7   4  23       28.76       66.75     14.51 o
   1   5  23        0.60        4.80      6.72 o
   2   5  23        1.75       16.56      6.75 o
   3   5  23        0.71        6.44      7.42 o
   4   5  23        8.61       12.54     10.61 o
   5   5  23       11.06       28.48     11.86 o
   6   5  23        0.19       11.38     10.78 o
   0   6  23        0.26        6.58      9.62 o
   1   6  23        6.66       14.89      7.26 o
   2   6  23        1.11       11.42      7.00 o
   3   6  23        0.71       14.27     10.58 o
   4   6  23        1.89       -8.24      9.19 o
   5   6  23       26.99       22.42     11.81 o
   1   7  23        0.15       -1.30      8.36 o
   2   7  23        2.45        3.43     13.91 o
   0   0  24        8.17        3.18     12.43 o
   1   0  24      430.95      444.14     21.46 o
   2   0  24       37.21       36.98     11.03 o
   3   0  24        0.85        2.89     12.14 o
   4   0  24       36.76       49.15     17.06 o
   5   0  24      230.21      241.39     20.03 o
   6   0  24        7.37       10.10     10.58 o
   7   0  24        8.72       31.53     19.08 o
   8   0  24       26.83       22.84     12.97 o
   1   1  24       14.32       10.22      6.41 o
   2   1  24        0.39        3.39      6.28 o
   3   1  24       83.42       91.43     11.28 o
   4   1  24       30.25       37.19     11.61 o
   5   1  24        8.93       -2.57      9.12 o
   6   1  24        2.70        5.89      7.50 o
   7   1  24        1.55       -4.38      8.93 o
   0   2  24       85.03       83.70     14.02 o
   1   2  24        3.01        0.22      6.16 o
   2   2  24       74.12       66.54      8.92 o
   3   2  24        5.48       10.21      7.36 o
   4   2  24        0.43       -7.11      7.11 o
   5   2  24        0.00       -7.45      7.45 o
   6   2  24       30.87       24.51     14.87 o
   7   2  24        4.68       -3.68      7.49 o
   1   3  24        5.94        5.85      6.88 o
   2   3  24        3.72        2.17      6.51 o
   3   3  24        2.09        3.03      8.82 o
   4   3  24        0.48        7.26      7.81 o
   5   3  24       19.10       17.00      8.51 o
   6   3  24        8.44        1.35      7.90 o
   7   3  24       25.68        9.15     11.88 o
   0   4  24       51.45       46.13     12.04 o
   1   4  24       12.70        9.59      6.89 o
   2   4  24       21.21       20.86      7.38 o
   3   4  24        0.19       -7.08      7.08 o
   4   4  24        1.51       -7.55      7.55 o
   5   4  24        5.54       10.67     13.88 o
   6   4  24        1.14        9.45     11.85 o
   1   5  24       10.95       11.09      7.23 o
   2   5  24        0.32       12.17      7.11 o
   3   5  24       23.04       19.22     24.72 o
   4   5  24        1.01       22.72     11.81 o
   5   5  24        0.63        4.66     11.71 o
   0   6  24        2.84       27.16     13.73 o
   1   6  24       24.44       30.72      7.98 o
   2   6  24        2.59        9.10      8.78 o
   3   6  24        1.42        0.75     10.33 o
   1   1  25        3.79        8.06      6.97 o
   2   1  25      139.13      147.71     13.23 o
   3   1  25        1.18       -4.55      7.65 o
   4   1  25      116.95      113.82     12.34 o
   5   1  25        9.60       13.38     12.52 o
   6   1  25       30.73       15.17      8.02 o
   7   1  25        2.43        5.62      7.98 o
   0   2  25       11.05        1.77      9.46 o
   1   2  25       14.22        7.91      5.96 o
   2   2  25       15.99        9.75      7.05 o
   3   2  25        0.13       -1.01     10.19 o
   4   2  25        2.28        9.11      8.69 o
   5   2  25       16.53        7.28      9.39 o
   6   2  25        0.55       -6.95      6.95 o
   1   3  25        0.56       -8.27      9.97 o
   2   3  25        1.37        3.75      8.18 o
   3   3  25        8.70       17.01     10.51 o
   4   3  25        2.27        1.39     10.70 o
   5   3  25        2.92       15.78      9.04 o
   6   3  25       38.23       31.81      9.76 o
   0   4  25        3.67        9.75     15.76 o
   1   4  25       13.72        7.86      7.23 o
   2   4  25        4.90        3.46      7.97 o
   3   4  25        0.49       -6.16      7.78 o
   4   4  25        9.41       -4.33     14.31 o
   5   4  25        0.91       -5.59     10.04 o
   1   5  25        0.19        1.61      7.01 o
   2   5  25        3.63        2.69      9.97 o
   3   5  25        3.16       16.75     15.76 o
   0   0  26       44.87       30.64     17.06 o
   1   0  26       60.78       72.36     13.29 o
   2   0  26        6.61        3.32     10.02 o
   3   0  26        0.15      -12.43     13.59 o
   4   0  26       36.16       36.87     14.74 o
   5   0  26       18.93       43.29     13.13 o
   6   0  26        6.88       -4.22     10.83 o
   1   1  26        1.49        2.61      8.64 o
   2   1  26        0.16       -1.83      7.77 o
   3   1  26       14.37        0.34     10.07 o
   4   1  26       47.65       48.28     10.65 o
   5   1  26       29.92       28.50      9.35 o
   6   1  26        5.31       -2.47      7.69 o
   0   2  26        1.81       -6.61      9.25 o
   1   2  26       30.78       19.87      7.94 o
   2   2  26        8.92        9.72      7.55 o
   3   2  26        7.97       24.60      9.02 o
   4   2  26        0.33       -2.82      7.94 o
   5   2  26        7.17       -3.47     10.15 o
   1   3  26        0.52       -7.15      7.15 o
   2   3  26        1.78       15.56     10.55 o
   3   3  26        1.74       -2.86      9.96 o
   4   3  26        8.93       -0.45     10.70 o
   0   4  26        2.97        7.03     12.72 o
   1   4  26        0.90       -6.08      8.01 o
   2   4  26        0.02        3.85      8.58 o
   3   4  26        0.45       -5.51      8.04 o
   1   5  26        2.86       18.67      7.98 o
   1   1  27        2.98        7.03      7.17 o
   2   1  27       44.28       47.12     10.43 o
   3   1  27       21.31       25.00      9.57 o
   4   1  27       15.91       12.04      9.54 o
   0   2  27        0.21      -13.88     13.88 o
   1   2  27       37.02       37.78     13.31 o
   2   2  27        7.22        8.11      9.40 o
   3   2  27        2.05       10.37      9.01 o
   4   2  27       14.85       19.16      9.28 o
   1   3  27        1.26       -7.19      7.19 o
   2   3  27        0.04       -7.21      7.21 o
   3   3  27        1.19        8.56     11.24 o
   0   0  28       92.66      137.61     23.99 o
   1   0  28      103.55      122.11     16.45 o
   2   0  28       72.26       68.80     20.53 o
   1   1  28        0.87        6.91      8.91 o
   2   1  28        0.22        0.94      7.82 o
   0   2  28       18.94       29.20     18.21 o
   1   2  28       23.61        3.60      9.34 o
 
